# Supplementary material for: Evidence for conserved post-transcriptional roles of unitary pseudogenes and for frequent bifunctionality of mRNAs
Source: Genome Biol. 2012 Nov 15;13(11):R102. doi: 10.1186/gb-2012-13-11-r102 (PMC3580494; doi:10.1186/gb-2012-13-11-r102)
Supplement: Additional file 1 — Rodent-specific unitary pseudogenes. [file gb-2012-13-11-r102-S1.XLSX]

## Sheet: Sheet1
ENSEMBL protein ID (build 67)	description	location (mm9)
ENSG00000177684	DEFB114	chr1:18221325-18221472
ENSG00000144410	CPO	chr1:63950644-63982545
ENSG00000179919	OR10A7	chr10:129530246-129530903
ENSG00000161692	DBF4B	chr11: 102588988-102617359
ENSG00000100249	C22orf31	chr11:5172277-5175737
ENSG00000006074	CCL18	chr11:83444255-83445154
ENSG00000108417	KRT37	chr11:99928412-99931639
ENSG00000115129	TP53I3	chr12:4817294-4824038
ENSG00000155542	SETD9	chr13:112,511,058-112,516,215
ENSG00000187987	ZSCAN23	chr13:21448102-21450187
ENSG00000196812	ZSCAN16	chr13:21623973-21624332
ENSG00000182952	HMGN4	chr13:23534848-23536620
ENSG00000100461	RBM23	chr14:55113445-55124986
ENSG00000186442	KRT3	chr15:101736951-101740627
ENSG00000180938	ZNF572	chr15:59138288-59145652
ENSG00000177383	MAGEF1	chr16:21331982-21333435
ENSG00000162086	ZNF75A	chr16:3761999-3777242
ENSG00000138472	GUCA1C	chr16:48636750- 48679840
ENSG00000232263	KRTAP25-1	chr16:88619309-88619667
ENSG00000125731	SH2D3A	chr17:57403584-57414946
ENSG00000164296	TIGD6	chr18:61336748-61346946
ENSG00000134827	TCN1	chr19:11801947-11814852
ENSG00000172742	OR4D9	chr19:12101129-12101410
ENSG00000203837	PNLIPRP3	chr19:58687305-58698401
ENSG00000124243	BCAS4	chr2:167942839-167998429
ENSG00000187609	EXD3	chr2:24950970-25031762
ENSG00000214402	LCNL1	chr2:25319909-25321240
ENSG00000177984	LCN15	chr2:25499310-25506097
ENSG00000145428	RNF175	chr3:83593293-83636364
ENSG00000126709	IFI6	chr4: 132494484-132497171
ENSG00000168152	THAP9	chr5:100858627-100865170
ENSG00000163257	DCAF16	chr5:46046524- 46060951
ENSG00000139194	RBP5	chr6:124416683-124420913
ENSG00000127366	TAS2R5	chr6:40456310-40456682
ENSG00000222004	C7orf71	chr6:51787202-51788214
ENSG00000186854	C2orf89	chr6:72951171-72965932
ENSG00000144048	DUSP11	chr6:83576943-83580851
ENSG00000236287	ZBED5	chr7:118261148-118266213
ENSG00000151650	VENTX	chr7:147139535-147140304
ENSG00000167637	ZNF283	chr7:25111740-25113000
ENSG00000182393	IL29	chr7:29262173-29264989
ENSG00000169021	UQCRFS1	chr7:47894754- 47899607
ENSG00000171425	ZNF581	chr7:5005473-5006970
ENSG00000196653	ZNF502	chr9:122847141-122849738
ENSG00000076662	ICAM3	chr9:20897783-20905203
ENSG00000184515	BEX5	chrX:131770913-131771907
ENSG00000147117	ZNF157	chrX:20355891-20360259
ENSG00000185247	MAGEA11	chrX:67685629-67686413; chrX:67760010-67760778
