# Supplementary material for: Evidence for conserved post-transcriptional roles of unitary pseudogenes and for frequent bifunctionality of mRNAs
Source: Genome Biol. 2012 Nov 15;13(11):R102. doi: 10.1186/gb-2012-13-11-r102 (PMC3580494; doi:10.1186/gb-2012-13-11-r102)
Supplement: Additional file 3 — Mouse unitary pseudogene transcripts (mm9) using [35]. [file gb-2012-13-11-r102-S3.GTF]

chr11	Cufflinks	exon	102593209	102593470	.	-	.	gene_id "DBF4B"; transcript_id "pseudogene_transcript1"; exon_number "1"; oId "Heart.12.1"; tss_id "TSS2";
chr11	Cufflinks	exon	102623173	102623201	.	-	.	gene_id "DBF4B"; transcript_id "pseudogene_transcript2"; exon_number "2"; oId "Heart.12.1"; tss_id "TSS2";
chr11	Cufflinks	exon	102593270	102593465	.	-	.	gene_id "DBF4B"; transcript_id "pseudogene_transcript3"; exon_number "1"; oId "Cerebellum.8.1"; tss_id "TSS3";
chr11	Cufflinks	exon	102600639	102600952	.	-	.	gene_id "DBF4B"; transcript_id "pseudogene_transcript4"; exon_number "2"; oId "Cerebellum.8.1"; tss_id "TSS3";
chr11	Cufflinks	exon	102599332	102599441	.	-	.	gene_id "DBF4B"; transcript_id "pseudogene_transcript5"; exon_number "1"; oId "Brain.8.1"; tss_id "TSS3";
chr11	Cufflinks	exon	102600639	102600939	.	-	.	gene_id "DBF4B"; transcript_id "pseudogene_transcript6"; exon_number "2"; oId "Brain.8.1"; tss_id "TSS3";
chr11	Cufflinks	exon	102589026	102589392	.	.	.	gene_id "DBF4B"; transcript_id "pseudogene_transcript7"; exon_number "1"; oId "Cerebellum.4.1";
chr11	Cufflinks	exon	102589103	102589564	.	.	.	gene_id "DBF4B"; transcript_id "pseudogene_transcript8"; exon_number "1"; oId "Heart.6.1";
chr11	Cufflinks	exon	102590140	102590339	.	.	.	gene_id "DBF4B"; transcript_id "pseudogene_transcript9"; exon_number "1"; oId "Heart.7.1";
chr11	Cufflinks	exon	102590409	102590712	.	.	.	gene_id "DBF4B"; transcript_id "pseudogene_transcript10"; exon_number "1"; oId "Heart.8.1";
chr11	Cufflinks	exon	102591104	102591489	.	.	.	gene_id "DBF4B"; transcript_id "pseudogene_transcript11"; exon_number "1"; oId "Heart.9.1";
chr11	Cufflinks	exon	102592336	102592479	.	.	.	gene_id "DBF4B"; transcript_id "pseudogene_transcript12"; exon_number "1"; oId "Heart.10.1";
chr11	Cufflinks	exon	102592384	102592648	.	.	.	gene_id "DBF4B"; transcript_id "pseudogene_transcript13"; exon_number "1"; oId "Cerebellum.6.1";
chr11	Cufflinks	exon	102592587	102593078	.	.	.	gene_id "DBF4B"; transcript_id "pseudogene_transcript14"; exon_number "1"; oId "Heart.11.1";
chr11	Cufflinks	exon	102593279	102593463	.	.	.	gene_id "DBF4B"; transcript_id "pseudogene_transcript15"; exon_number "1"; oId "Brain.7.1";
chr11	Cufflinks	exon	102595540	102595652	.	.	.	gene_id "DBF4B"; transcript_id "pseudogene_transcript16"; exon_number "1"; oId "Cerebellum.9.1";
chr11	Cufflinks	exon	102595605	102595845	.	.	.	gene_id "DBF4B"; transcript_id "pseudogene_transcript17"; exon_number "1"; oId "Heart.13.1";
chr11	Cufflinks	exon	102596000	102596419	.	.	.	gene_id "DBF4B"; transcript_id "pseudogene_transcript18"; exon_number "1"; oId "Cerebellum.10.1";
chr11	Cufflinks	exon	102596385	102596654	.	.	.	gene_id "DBF4B"; transcript_id "pseudogene_transcript19"; exon_number "1"; oId "Heart.14.1";
chr11	Cufflinks	exon	102600690	102600998	.	.	.	gene_id "DBF4B"; transcript_id "pseudogene_transcript20"; exon_number "1"; oId "Heart.15.1";
chr11	Cufflinks	exon	102602083	102602604	.	.	.	gene_id "DBF4B"; transcript_id "pseudogene_transcript21"; exon_number "1"; oId "Cerebellum.11.1";
chr11	Cufflinks	exon	102603695	102604007	.	.	.	gene_id "DBF4B"; transcript_id "pseudogene_transcript22"; exon_number "1"; oId "Heart.17.1";
chr11	Cufflinks	exon	102604157	102604622	.	.	.	gene_id "DBF4B"; transcript_id "pseudogene_transcript23"; exon_number "1"; oId "Cerebellum.5.1";
chr11	Cufflinks	exon	102605448	102605884	.	.	.	gene_id "DBF4B"; transcript_id "pseudogene_transcript24"; exon_number "1"; oId "Cerebellum.12.1";
chr11	Cufflinks	exon	102606272	102606639	.	.	.	gene_id "DBF4B"; transcript_id "pseudogene_transcript25"; exon_number "1"; oId "Cerebellum.13.1";
chr11	Cufflinks	exon	102606988	102607255	.	.	.	gene_id "DBF4B"; transcript_id "pseudogene_transcript26"; exon_number "1"; oId "Heart.21.1";
chr11	Cufflinks	exon	102607401	102607551	.	.	.	gene_id "DBF4B"; transcript_id "pseudogene_transcript27"; exon_number "1"; oId "Heart.22.1";
chr11	Cufflinks	exon	102607707	102607894	.	.	.	gene_id "DBF4B"; transcript_id "pseudogene_transcript28"; exon_number "1"; oId "Cerebellum.14.1";
chr11	Cufflinks	exon	102608053	102608250	.	.	.	gene_id "DBF4B"; transcript_id "pseudogene_transcript29"; exon_number "1"; oId "Brain.11.1";
chr11	Cufflinks	exon	102608282	102608509	.	.	.	gene_id "DBF4B"; transcript_id "pseudogene_transcript30"; exon_number "1"; oId "Heart.23.1";
chr11	Cufflinks	exon	102608657	102608835	.	.	.	gene_id "DBF4B"; transcript_id "pseudogene_transcript31"; exon_number "1"; oId "Heart.24.1";
chr11	Cufflinks	exon	102608830	102609238	.	.	.	gene_id "DBF4B"; transcript_id "pseudogene_transcript32"; exon_number "1"; oId "Brain.12.1";
chr11	Cufflinks	exon	102609795	102610281	.	.	.	gene_id "DBF4B"; transcript_id "pseudogene_transcript33"; exon_number "1"; oId "Heart.26.1";
chr11	Cufflinks	exon	102610556	102611046	.	.	.	gene_id "DBF4B"; transcript_id "pseudogene_transcript34"; exon_number "1"; oId "Brain.13.1";
chr11	Cufflinks	exon	102611386	102611613	.	.	.	gene_id "DBF4B"; transcript_id "pseudogene_transcript35"; exon_number "1"; oId "Cerebellum.16.1";
chr11	Cufflinks	exon	102611556	102611770	.	.	.	gene_id "DBF4B"; transcript_id "pseudogene_transcript36"; exon_number "1"; oId "Brain.15.1";
chr11	Cufflinks	exon	102612283	102612742	.	.	.	gene_id "DBF4B"; transcript_id "pseudogene_transcript37"; exon_number "1"; oId "Cerebellum.17.1";
chr11	Cufflinks	exon	102613008	102614802	.	.	.	gene_id "DBF4B"; transcript_id "pseudogene_transcript38"; exon_number "1"; oId "Heart.29.1";
chr11	Cufflinks	exon	102614383	102615114	.	.	.	gene_id "DBF4B"; transcript_id "pseudogene_transcript39"; exon_number "1"; oId "Cerebellum.21.1";
chr11	Cufflinks	exon	102615642	102615859	.	.	.	gene_id "DBF4B"; transcript_id "pseudogene_transcript40"; exon_number "1"; oId "Cerebellum.22.1";
chr11	Cufflinks	exon	102616578	102617118	.	.	.	gene_id "DBF4B"; transcript_id "pseudogene_transcript41"; exon_number "1"; oId "Cerebellum.23.1";
chr11	Cufflinks	exon	102616920	102617357	.	.	.	gene_id "DBF4B"; transcript_id "pseudogene_transcript42"; exon_number "1"; oId "Brain.18.1";
chr13	Cufflinks	exon	23536218	23536620	.	-	.	gene_id "HMGN4"; transcript_id "pseudogene_transcript43"; exon_number "1"; oId "Liver.10.1"; tss_id "TSS7";
chr13	Cufflinks	exon	23537435	23537544	.	-	.	gene_id "HMGN4"; transcript_id "pseudogene_transcript44"; exon_number "2"; oId "Liver.10.1"; tss_id "TSS7";
chr13	Cufflinks	exon	23535005	23535475	.	.	.	gene_id "HMGN4"; transcript_id "pseudogene_transcript45"; exon_number "1"; oId "Kidney.12.1";
chr13	Cufflinks	exon	23535646	23535996	.	.	.	gene_id "HMGN4"; transcript_id "pseudogene_transcript46"; exon_number "1"; oId "Kidney.13.1";
chr13	Cufflinks	exon	23536082	23536655	.	.	.	gene_id "HMGN4"; transcript_id "pseudogene_transcript47"; exon_number "1"; oId "Cerebellum.33.1";
chr16	Cufflinks	exon	3770745	3771075	.	.	.	gene_id "ZNF75A"; transcript_id "pseudogene_transcript48"; exon_number "1"; oId "Heart.51.1";
chr16	Cufflinks	exon	21332019	21333395	.	.	.	gene_id "MAGEF1"; transcript_id "pseudogene_transcript49"; exon_number "1"; oId "Brain.32.1";
chr17	Cufflinks	exon	57414124	57414421	.	.	.	gene_id "SH2D3A"; transcript_id "pseudogene_transcript50"; exon_number "1"; oId "Liver.27.1";
chr17	Cufflinks	exon	57414257	57414552	.	.	.	gene_id "SH2D3A"; transcript_id "pseudogene_transcript51"; exon_number "1"; oId "Kidney.28.1";
chr17	Cufflinks	exon	57414536	57414921	.	.	.	gene_id "SH2D3A"; transcript_id "pseudogene_transcript52"; exon_number "1"; oId "Heart.60.1";
chr18	Cufflinks	exon	61336948	61337189	.	.	.	gene_id "TIGD6"; transcript_id "pseudogene_transcript53"; exon_number "1"; oId "Cerebellum.50.1";
chr18	Cufflinks	exon	61337441	61337523	.	.	.	gene_id "TIGD6"; transcript_id "pseudogene_transcript54"; exon_number "1"; oId "Heart.63.1";
chr18	Cufflinks	exon	61342010	61342220	.	.	.	gene_id "TIGD6"; transcript_id "pseudogene_transcript55"; exon_number "1"; oId "Heart.64.1";
chr2	Cufflinks	exon	24972857	24973399	.	.	.	gene_id "EXD3"; transcript_id "pseudogene_transcript56"; exon_number "1"; oId "Kidney.31.1";
chr2	Cufflinks	exon	24974711	24974976	.	.	.	gene_id "EXD3"; transcript_id "pseudogene_transcript57"; exon_number "1"; oId "Kidney.32.1";
chr2	Cufflinks	exon	24976729	24977066	.	.	.	gene_id "EXD3"; transcript_id "pseudogene_transcript58"; exon_number "1"; oId "Heart.66.1";
chr2	Cufflinks	exon	24991940	24992409	.	.	.	gene_id "EXD3"; transcript_id "pseudogene_transcript59"; exon_number "1"; oId "Kidney.33.1";
chr2	Cufflinks	exon	24992346	24992831	.	.	.	gene_id "EXD3"; transcript_id "pseudogene_transcript60"; exon_number "1"; oId "Cerebellum.52.1";
chr2	Cufflinks	exon	24992653	24992939	.	.	.	gene_id "EXD3"; transcript_id "pseudogene_transcript61"; exon_number "1"; oId "Kidney.34.1";
chr2	Cufflinks	exon	25008853	25009586	.	.	.	gene_id "EXD3"; transcript_id "pseudogene_transcript62"; exon_number "1"; oId "Kidney.35.1";
chr2	Cufflinks	exon	25016505	25016968	.	.	.	gene_id "EXD3"; transcript_id "pseudogene_transcript63"; exon_number "1"; oId "Heart.71.1";
chr2	Cufflinks	exon	25319262	25320332	.	.	.	gene_id "LCNL1"; transcript_id "pseudogene_transcript64"; exon_number "1"; oId "Cerebellum.60.1";
chr2	Cufflinks	exon	25319889	25321105	.	.	.	gene_id "LCNL1"; transcript_id "pseudogene_transcript65"; exon_number "1"; oId "Brain.45.1";
chr2	Cufflinks	exon	25321159	25321640	.	.	.	gene_id "LCNL1"; transcript_id "pseudogene_transcript66"; exon_number "1"; oId "Brain.46.1";
chr3	Cufflinks	exon	83578653	83578673	.	-	.	gene_id "RNF175"; transcript_id "pseudogene_transcript67"; exon_number "1"; oId "Cerebellum.64.1"; tss_id "TSS30";
chr3	Cufflinks	exon	83593492	83593732	.	-	.	gene_id "RNF175"; transcript_id "pseudogene_transcript68"; exon_number "2"; oId "Cerebellum.64.1"; tss_id "TSS30";
chr3	Cufflinks	exon	83599489	83599790	.	.	.	gene_id "RNF175"; transcript_id "pseudogene_transcript69"; exon_number "1"; oId "Cerebellum.65.1";
chr4	Cufflinks	exon	132496816	132496994	.	.	.	gene_id "IFI6"; transcript_id "pseudogene_transcript70"; exon_number "1"; oId "Heart.82.1";
chr5	Cufflinks	exon	46060174	46060663	.	.	.	gene_id "DCAF16"; transcript_id "pseudogene_transcript71"; exon_number "1"; oId "Cerebellum.69.1";
chr5	Cufflinks	exon	46060469	46060938	.	.	.	gene_id "DCAF16"; transcript_id "pseudogene_transcript72"; exon_number "1"; oId "Heart.86.1";
chr5	Cufflinks	exon	100858830	100859172	.	.	.	gene_id "THAP9"; transcript_id "pseudogene_transcript73"; exon_number "1"; oId "Cerebellum.76.1";
chr5	Cufflinks	exon	100859049	100859379	.	.	.	gene_id "THAP9"; transcript_id "pseudogene_transcript74"; exon_number "1"; oId "Liver.50.1";
chr5	Cufflinks	exon	100860041	100860304	.	.	.	gene_id "THAP9"; transcript_id "pseudogene_transcript75"; exon_number "1"; oId "Cerebellum.77.1";
chr5	Cufflinks	exon	100864734	100865052	.	.	.	gene_id "THAP9"; transcript_id "pseudogene_transcript76"; exon_number "1"; oId "Brain.57.1";
chr5	Cufflinks	exon	100865138	100865382	.	.	.	gene_id "THAP9"; transcript_id "pseudogene_transcript77"; exon_number "1"; oId "Cerebellum.78.1";
chr7	Cufflinks	exon	118226980	118227036	.	-	.	gene_id "ZBED5"; transcript_id "pseudogene_transcript78"; exon_number "1"; oId "Heart.107.2"; tss_id "TSS44";
chr7	Cufflinks	exon	118264422	118264562	.	-	.	gene_id "ZBED5"; transcript_id "pseudogene_transcript79"; exon_number "2"; oId "Heart.107.2"; tss_id "TSS44";
chr7	Cufflinks	exon	118226988	118227036	.	-	.	gene_id "ZBED5"; transcript_id "pseudogene_transcript80"; exon_number "1"; oId "Cerebellum.90.1"; tss_id "TSS45";
chr7	Cufflinks	exon	118264422	118264537	.	-	.	gene_id "ZBED5"; transcript_id "pseudogene_transcript81"; exon_number "2"; oId "Cerebellum.90.1"; tss_id "TSS45";
chr7	Cufflinks	exon	118266022	118266251	.	-	.	gene_id "ZBED5"; transcript_id "pseudogene_transcript82"; exon_number "3"; oId "Cerebellum.90.1"; tss_id "TSS45";
chr7	Cufflinks	exon	118226992	118227036	.	-	.	gene_id "ZBED5"; transcript_id "pseudogene_transcript83"; exon_number "1"; oId "Liver.55.1"; tss_id "TSS46";
chr7	Cufflinks	exon	118264422	118264537	.	-	.	gene_id "ZBED5"; transcript_id "pseudogene_transcript84"; exon_number "2"; oId "Liver.55.1"; tss_id "TSS46";
chr7	Cufflinks	exon	118265897	118265986	.	-	.	gene_id "ZBED5"; transcript_id "pseudogene_transcript85"; exon_number "3"; oId "Liver.55.1"; tss_id "TSS46";
chr7	Cufflinks	exon	118261249	118261406	.	-	.	gene_id "ZBED5"; transcript_id "pseudogene_transcript86"; exon_number "1"; oId "Cerebellum.90.2"; tss_id "TSS45";
chr7	Cufflinks	exon	118264422	118264537	.	-	.	gene_id "ZBED5"; transcript_id "pseudogene_transcript87"; exon_number "2"; oId "Cerebellum.90.2"; tss_id "TSS45";
chr7	Cufflinks	exon	118266022	118266251	.	-	.	gene_id "ZBED5"; transcript_id "pseudogene_transcript88"; exon_number "3"; oId "Cerebellum.90.2"; tss_id "TSS45";
chr7	Cufflinks	exon	118264198	118264537	.	-	.	gene_id "ZBED5"; transcript_id "pseudogene_transcript89"; exon_number "1"; oId "Brain.73.2"; tss_id "TSS47";
chr7	Cufflinks	exon	118266022	118266125	.	-	.	gene_id "ZBED5"; transcript_id "pseudogene_transcript90"; exon_number "2"; oId "Brain.73.2"; tss_id "TSS47";
chr7	Cufflinks	exon	5005729	5006038	.	.	.	gene_id "ZNF581"; transcript_id "pseudogene_transcript91"; exon_number "1"; oId "Heart.103.1";
chr7	Cufflinks	exon	5006200	5006656	.	.	.	gene_id "ZNF581"; transcript_id "pseudogene_transcript92"; exon_number "1"; oId "Brain.72.1";
chr7	Cufflinks	exon	5006924	5007269	.	.	.	gene_id "ZNF581"; transcript_id "pseudogene_transcript93"; exon_number "1"; oId "Cerebellum.87.1";
chr7	Cufflinks	exon	118260937	118261172	.	.	.	gene_id "ZBED5"; transcript_id "pseudogene_transcript94"; exon_number "1"; oId "Heart.119.1";
chr7	Cufflinks	exon	118261208	118261408	.	.	.	gene_id "ZBED5"; transcript_id "pseudogene_transcript95"; exon_number "1"; oId "Liver.61.1";
chr7	Cufflinks	exon	118261402	118261532	.	.	.	gene_id "ZBED5"; transcript_id "pseudogene_transcript96"; exon_number "1"; oId "Heart.121.1";
chr7	Cufflinks	exon	118261851	118262099	.	.	.	gene_id "ZBED5"; transcript_id "pseudogene_transcript97"; exon_number "1"; oId "Heart.122.1";
chr7	Cufflinks	exon	118262329	118262595	.	.	.	gene_id "ZBED5"; transcript_id "pseudogene_transcript98"; exon_number "1"; oId "Heart.123.1";
chr7	Cufflinks	exon	118262771	118262970	.	.	.	gene_id "ZBED5"; transcript_id "pseudogene_transcript99"; exon_number "1"; oId "Brain.77.1";
chr7	Cufflinks	exon	118262848	118263241	.	.	.	gene_id "ZBED5"; transcript_id "pseudogene_transcript100"; exon_number "1"; oId "Heart.124.1";
chr7	Cufflinks	exon	118263573	118263805	.	.	.	gene_id "ZBED5"; transcript_id "pseudogene_transcript101"; exon_number "1"; oId "Heart.125.1";
chr7	Cufflinks	exon	118264157	118264287	.	.	.	gene_id "ZBED5"; transcript_id "pseudogene_transcript102"; exon_number "1"; oId "Heart.126.1";
chr7	Cufflinks	exon	118264824	118264916	.	.	.	gene_id "ZBED5"; transcript_id "pseudogene_transcript103"; exon_number "1"; oId "Liver.64.1";
chr7	Cufflinks	exon	118264941	118265089	.	.	.	gene_id "ZBED5"; transcript_id "pseudogene_transcript104"; exon_number "1"; oId "Kidney.65.1";
chr7	Cufflinks	exon	118265125	118265422	.	.	.	gene_id "ZBED5"; transcript_id "pseudogene_transcript105"; exon_number "1"; oId "Cerebellum.94.1";
chr7	Cufflinks	exon	118265552	118265716	.	.	.	gene_id "ZBED5"; transcript_id "pseudogene_transcript106"; exon_number "1"; oId "Kidney.67.1";
chr7	Cufflinks	exon	118265718	118265895	.	.	.	gene_id "ZBED5"; transcript_id "pseudogene_transcript107"; exon_number "1"; oId "Heart.129.1";
chr7	Cufflinks	exon	118265963	118266163	.	.	.	gene_id "ZBED5"; transcript_id "pseudogene_transcript108"; exon_number "1"; oId "Kidney.60.1";
chr9	Cufflinks	exon	20896214	20896394	.	+	.	gene_id "ICAM3"; transcript_id "pseudogene_transcript109"; exon_number "1"; oId "Liver.70.1"; tss_id "TSS48";
chr9	Cufflinks	exon	20904447	20904471	.	+	.	gene_id "ICAM3"; transcript_id "pseudogene_transcript110"; exon_number "2"; oId "Liver.70.1"; tss_id "TSS48";
chr9	Cufflinks	exon	20897652	20897891	.	.	.	gene_id "ICAM3"; transcript_id "pseudogene_transcript111"; exon_number "1"; oId "Brain.84.1";
chr9	Cufflinks	exon	20897955	20898219	.	.	.	gene_id "ICAM3"; transcript_id "pseudogene_transcript112"; exon_number "1"; oId "Brain.85.1";
chr9	Cufflinks	exon	20898018	20898289	.	.	.	gene_id "ICAM3"; transcript_id "pseudogene_transcript113"; exon_number "1"; oId "Cerebellum.100.1";
chr9	Cufflinks	exon	20898280	20898566	.	.	.	gene_id "ICAM3"; transcript_id "pseudogene_transcript114"; exon_number "1"; oId "Brain.86.1";
chr9	Cufflinks	exon	20899039	20899150	.	.	.	gene_id "ICAM3"; transcript_id "pseudogene_transcript115"; exon_number "1"; oId "Heart.134.1";
chr9	Cufflinks	exon	20899248	20899393	.	.	.	gene_id "ICAM3"; transcript_id "pseudogene_transcript116"; exon_number "1"; oId "Heart.135.1";
chr9	Cufflinks	exon	20899427	20899580	.	.	.	gene_id "ICAM3"; transcript_id "pseudogene_transcript117"; exon_number "1"; oId "Brain.87.1";
chr9	Cufflinks	exon	20899559	20899733	.	.	.	gene_id "ICAM3"; transcript_id "pseudogene_transcript118"; exon_number "1"; oId "Cerebellum.101.1";
chr9	Cufflinks	exon	20899690	20899875	.	.	.	gene_id "ICAM3"; transcript_id "pseudogene_transcript119"; exon_number "1"; oId "Kidney.73.1";
chr9	Cufflinks	exon	20899806	20899929	.	.	.	gene_id "ICAM3"; transcript_id "pseudogene_transcript120"; exon_number "1"; oId "Brain.88.1";
chr9	Cufflinks	exon	20900785	20901029	.	.	.	gene_id "ICAM3"; transcript_id "pseudogene_transcript121"; exon_number "1"; oId "Brain.89.1";
chr9	Cufflinks	exon	20901295	20901553	.	.	.	gene_id "ICAM3"; transcript_id "pseudogene_transcript122"; exon_number "1"; oId "Cerebellum.102.1";
chr9	Cufflinks	exon	20901404	20901615	.	.	.	gene_id "ICAM3"; transcript_id "pseudogene_transcript123"; exon_number "1"; oId "Brain.90.1";
chr9	Cufflinks	exon	20901589	20901743	.	.	.	gene_id "ICAM3"; transcript_id "pseudogene_transcript124"; exon_number "1"; oId "Kidney.75.1";
chr9	Cufflinks	exon	20902190	20902382	.	.	.	gene_id "ICAM3"; transcript_id "pseudogene_transcript125"; exon_number "1"; oId "Heart.137.1";
chr9	Cufflinks	exon	20902280	20902450	.	.	.	gene_id "ICAM3"; transcript_id "pseudogene_transcript126"; exon_number "1"; oId "Kidney.76.1";
chr9	Cufflinks	exon	20902349	20902528	.	.	.	gene_id "ICAM3"; transcript_id "pseudogene_transcript127"; exon_number "1"; oId "Brain.91.1";
chr9	Cufflinks	exon	20902698	20902775	.	.	.	gene_id "ICAM3"; transcript_id "pseudogene_transcript128"; exon_number "1"; oId "Liver.81.1";
chr9	Cufflinks	exon	20902865	20903194	.	.	.	gene_id "ICAM3"; transcript_id "pseudogene_transcript129"; exon_number "1"; oId "Brain.92.1";
chr9	Cufflinks	exon	20903590	20903824	.	.	.	gene_id "ICAM3"; transcript_id "pseudogene_transcript130"; exon_number "1"; oId "Cerebellum.103.1";
chr9	Cufflinks	exon	20904033	20904372	.	.	.	gene_id "ICAM3"; transcript_id "pseudogene_transcript131"; exon_number "1"; oId "Kidney.77.1";
chr9	Cufflinks	exon	20904582	20904719	.	.	.	gene_id "ICAM3"; transcript_id "pseudogene_transcript132"; exon_number "1"; oId "Brain.94.1";
chr9	Cufflinks	exon	20904642	20905042	.	.	.	gene_id "ICAM3"; transcript_id "pseudogene_transcript133"; exon_number "1"; oId "Liver.83.1";
chr9	Cufflinks	exon	20905108	20905216	.	.	.	gene_id "ICAM3"; transcript_id "pseudogene_transcript134"; exon_number "1"; oId "Liver.84.1";
chr9	Cufflinks	exon	20905154	20905615	.	.	.	gene_id "ICAM3"; transcript_id "pseudogene_transcript135"; exon_number "1"; oId "Cerebellum.105.1";
chr9	Cufflinks	exon	122848894	122849432	.	.	.	gene_id "ZNF502"; transcript_id "pseudogene_transcript136"; exon_number "1"; oId "Cerebellum.113.1";
chr9	Cufflinks	exon	122849487	122849706	.	.	.	gene_id "ZNF502"; transcript_id "pseudogene_transcript137"; exon_number "1"; oId "Cerebellum.114.1";
chr2	Cufflinks	exon	167973747	167974064	.	.	.	gene_id "BCAS4"; transcript_id "pseudogene_transcript138"; exon_number "1"; oId "Kidney.37.1";
chr2	Cufflinks	exon	167974160	167974389	.	.	.	gene_id "BCAS4"; transcript_id "pseudogene_transcript139"; exon_number "1"; oId "Kidney.38.1";
chr2	Cufflinks	exon	167995041	167995423	.	.	.	gene_id "BCAS4"; transcript_id "pseudogene_transcript140"; exon_number "1"; oId "Liver.33.1";
chr2	Cufflinks	exon	167995131	167995556	.	.	.	gene_id "BCAS4"; transcript_id "pseudogene_transcript141"; exon_number "1"; oId "Brain.27.1";
chr2	Cufflinks	exon	167996060	167996303	.	.	.	gene_id "BCAS4"; transcript_id "pseudogene_transcript142"; exon_number "1"; oId "Heart.44.1";
chr2	Cufflinks	exon	167997570	167997947	.	.	.	gene_id "BCAS4"; transcript_id "pseudogene_transcript143"; exon_number "1"; oId "Cerebellum.49.1";
chr2	Cufflinks	exon	167997828	167998015	.	.	.	gene_id "BCAS4"; transcript_id "pseudogene_transcript144"; exon_number "1"; oId "Brain.28.1";
chr2	Cufflinks	exon	167998076	167998528	.	.	.	gene_id "BCAS4"; transcript_id "pseudogene_transcript145"; exon_number "1"; oId "Brain.29.1";
