# Supplementary material for: Evidence for conserved post-transcriptional roles of unitary pseudogenes and for frequent bifunctionality of mRNAs
Source: Genome Biol. 2012 Nov 15;13(11):R102. doi: 10.1186/gb-2012-13-11-r102 (PMC3580494; doi:10.1186/gb-2012-13-11-r102)
Supplement: Additional file 4 — Mouse unitary pseudogene transcripts (mm9) using [37]. [file gb-2012-13-11-r102-S4.GTF]

chr1	Cufflinks	exon	18219207	18219228	.	+	.	gene_id "DEFB114"; transcript_id "TCONS_00000003"; exon_number "1";
chr1	Cufflinks	exon	18222618	18222643	.	+	.	gene_id "DEFB114"; transcript_id "TCONS_00000003"; exon_number "2";
chr11	Cufflinks	exon	102589061	102589315	.	+	.	gene_id "DBF4B"; transcript_id "TCONS_00000017"; exon_number "1";
chr11	Cufflinks	exon	102589925	102590052	.	+	.	gene_id "DBF4B"; transcript_id "TCONS_00000018"; exon_number "1";
chr11	Cufflinks	exon	102591201	102591568	.	+	.	gene_id "DBF4B"; transcript_id "TCONS_00000019"; exon_number "1";
chr11	Cufflinks	exon	102592306	102593079	.	+	.	gene_id "DBF4B"; transcript_id "TCONS_00000020"; exon_number "1";
chr11	Cufflinks	exon	102593221	102593439	.	+	.	gene_id "DBF4B"; transcript_id "TCONS_00000021"; exon_number "1";
chr11	Cufflinks	exon	102593635	102593706	.	+	.	gene_id "DBF4B"; transcript_id "TCONS_00000022"; exon_number "1";
chr11	Cufflinks	exon	102593989	102594049	.	+	.	gene_id "DBF4B"; transcript_id "TCONS_00000022"; exon_number "2";
chr11	Cufflinks	exon	102593679	102593716	.	+	.	gene_id "DBF4B"; transcript_id "TCONS_00000047"; exon_number "1";
chr11	Cufflinks	exon	102594711	102594777	.	+	.	gene_id "DBF4B"; transcript_id "TCONS_00000004"; exon_number "1";
chr11	Cufflinks	exon	102595451	102595577	.	+	.	gene_id "DBF4B"; transcript_id "TCONS_00000023"; exon_number "1";
chr11	Cufflinks	exon	102597658	102597774	.	+	.	gene_id "DBF4B"; transcript_id "TCONS_00000024"; exon_number "1";
chr11	Cufflinks	exon	102600706	102601063	.	+	.	gene_id "DBF4B"; transcript_id "TCONS_00000025"; exon_number "1";
chr11	Cufflinks	exon	102602046	102602233	.	+	.	gene_id "DBF4B"; transcript_id "TCONS_00000026"; exon_number "1";
chr11	Cufflinks	exon	102602321	102602423	.	+	.	gene_id "DBF4B"; transcript_id "TCONS_00000005"; exon_number "1";
chr11	Cufflinks	exon	102603151	102603191	.	+	.	gene_id "DBF4B"; transcript_id "TCONS_00000100"; exon_number "1";
chr11	Cufflinks	exon	102612051	102612371	.	+	.	gene_id "DBF4B"; transcript_id "TCONS_00000027"; exon_number "1";
chr11	Cufflinks	exon	102612542	102612749	.	+	.	gene_id "DBF4B"; transcript_id "TCONS_00000028"; exon_number "1";
chr11	Cufflinks	exon	102613014	102613285	.	+	.	gene_id "DBF4B"; transcript_id "TCONS_00000029"; exon_number "1";
chr11	Cufflinks	exon	102590727	102590765	.	-	.	gene_id "DBF4B"; transcript_id "TCONS_00000006"; exon_number "1";
chr11	Cufflinks	exon	102603958	102604016	.	-	.	gene_id "DBF4B"; transcript_id "TCONS_00000006"; exon_number "2";
chr11	Cufflinks	exon	102593696	102593767	.	-	.	gene_id "DBF4B"; transcript_id "TCONS_00000089"; exon_number "1";
chr11	Cufflinks	exon	102593716	102593824	.	-	.	gene_id "DBF4B"; transcript_id "TCONS_00000007"; exon_number "1";
chr11	Cufflinks	exon	102594734	102594791	.	-	.	gene_id "DBF4B"; transcript_id "TCONS_00000008"; exon_number "1";
chr11	Cufflinks	exon	102601654	102601661	.	-	.	gene_id "DBF4B"; transcript_id "TCONS_00000042"; exon_number "1";
chr11	Cufflinks	exon	102602381	102602412	.	-	.	gene_id "DBF4B"; transcript_id "TCONS_00000042"; exon_number "2";
chr11	Cufflinks	exon	102605480	102605487	.	-	.	gene_id "DBF4B"; transcript_id "TCONS_00000042"; exon_number "3";
chr11	Cufflinks	exon	102602373	102602412	.	-	.	gene_id "DBF4B"; transcript_id "TCONS_00000078"; exon_number "1";
chr11	Cufflinks	exon	102603169	102603283	.	-	.	gene_id "DBF4B"; transcript_id "TCONS_00000009"; exon_number "1";
chr11	Cufflinks	exon	102607007	102607037	.	-	.	gene_id "DBF4B"; transcript_id "TCONS_00000090"; exon_number "1";
chr11	Cufflinks	exon	102609025	102609046	.	-	.	gene_id "DBF4B"; transcript_id "TCONS_00000090"; exon_number "2";
chr13	Cufflinks	exon	21448429	21448699	.	+	.	gene_id "ZSCAN23"; transcript_id "TCONS_00000157"; exon_number "1";
chr13	Cufflinks	exon	23535336	23535569	.	+	.	gene_id "HMGN4"; transcript_id "TCONS_00000169"; exon_number "1";
chr13	Cufflinks	exon	23536068	23536492	.	+	.	gene_id "HMGN4"; transcript_id "TCONS_00000176"; exon_number "1";
chr13	Cufflinks	exon	23536243	23536609	.	+	.	gene_id "HMGN4"; transcript_id "TCONS_00000192"; exon_number "1";
chr13	Cufflinks	exon	112508848	112508866	.	+	.	gene_id "SETD9"; transcript_id "TCONS_00000170"; exon_number "1";
chr13	Cufflinks	exon	112511924	112511997	.	+	.	gene_id "SETD9"; transcript_id "TCONS_00000170"; exon_number "2";
chr13	Cufflinks	exon	112527986	112527995	.	+	.	gene_id "SETD9"; transcript_id "TCONS_00000170"; exon_number "3";
chr13	Cufflinks	exon	112508849	112508866	.	+	.	gene_id "SETD9"; transcript_id "TCONS_00000224"; exon_number "1";
chr13	Cufflinks	exon	112511298	112511310	.	+	.	gene_id "SETD9"; transcript_id "TCONS_00000224"; exon_number "2";
chr13	Cufflinks	exon	21448677	21448719	.	-	.	gene_id "ZSCAN23"; transcript_id "TCONS_00000161"; exon_number "1";
chr13	Cufflinks	exon	21448681	21448718	.	-	.	gene_id "ZSCAN23"; transcript_id "TCONS_00000212"; exon_number "1";
chr13	Cufflinks	exon	21454111	21454125	.	-	.	gene_id "ZSCAN23"; transcript_id "TCONS_00000212"; exon_number "2";
chr13	Cufflinks	exon	112511945	112511965	.	-	.	gene_id "SETD9"; transcript_id "TCONS_00000165"; exon_number "1";
chr13	Cufflinks	exon	112530086	112530111	.	-	.	gene_id "SETD9"; transcript_id "TCONS_00000165"; exon_number "2";
chr13	Cufflinks	exon	112513953	112513978	.	-	.	gene_id "SETD9"; transcript_id "TCONS_00000202"; exon_number "1";
chr13	Cufflinks	exon	112530392	112530414	.	-	.	gene_id "SETD9"; transcript_id "TCONS_00000202"; exon_number "2";
chr13	Cufflinks	exon	112515299	112515309	.	-	.	gene_id "SETD9"; transcript_id "TCONS_00000182"; exon_number "1";
chr13	Cufflinks	exon	112517276	112517321	.	-	.	gene_id "SETD9"; transcript_id "TCONS_00000182"; exon_number "2";
chr14	Cufflinks	exon	55106395	55106416	.	+	.	gene_id "RBM23"; transcript_id "TCONS_00000302"; exon_number "1";
chr14	Cufflinks	exon	55124418	55124449	.	+	.	gene_id "RBM23"; transcript_id "TCONS_00000302"; exon_number "2";
chr14	Cufflinks	exon	55118083	55118112	.	+	.	gene_id "RBM23"; transcript_id "TCONS_00000309"; exon_number "1";
chr14	Cufflinks	exon	55121434	55121469	.	+	.	gene_id "RBM23"; transcript_id "TCONS_00000278"; exon_number "1";
chr14	Cufflinks	exon	55121435	55121453	.	+	.	gene_id "RBM23"; transcript_id "TCONS_00000256"; exon_number "1";
chr14	Cufflinks	exon	55122845	55122874	.	+	.	gene_id "RBM23"; transcript_id "TCONS_00000256"; exon_number "2";
chr14	Cufflinks	exon	55121439	55121462	.	+	.	gene_id "RBM23"; transcript_id "TCONS_00000257"; exon_number "1";
chr14	Cufflinks	exon	55122845	55122874	.	+	.	gene_id "RBM23"; transcript_id "TCONS_00000257"; exon_number "2";
chr14	Cufflinks	exon	55121453	55121462	.	+	.	gene_id "RBM23"; transcript_id "TCONS_00000242"; exon_number "1";
chr14	Cufflinks	exon	55122719	55122751	.	+	.	gene_id "RBM23"; transcript_id "TCONS_00000242"; exon_number "2";
chr14	Cufflinks	exon	55122392	55122420	.	+	.	gene_id "RBM23"; transcript_id "TCONS_00000327"; exon_number "1";
chr14	Cufflinks	exon	55123428	55123481	.	+	.	gene_id "RBM23"; transcript_id "TCONS_00000243"; exon_number "1";
chr14	Cufflinks	exon	55124580	55124608	.	+	.	gene_id "RBM23"; transcript_id "TCONS_00000322"; exon_number "1";
chr14	Cufflinks	exon	55124616	55124702	.	+	.	gene_id "RBM23"; transcript_id "TCONS_00000276"; exon_number "1";
chr14	Cufflinks	exon	55124857	55124885	.	+	.	gene_id "RBM23"; transcript_id "TCONS_00000348"; exon_number "1";
chr14	Cufflinks	exon	55113603	55113634	.	-	.	gene_id "RBM23"; transcript_id "TCONS_00000314"; exon_number "1";
chr14	Cufflinks	exon	55117139	55117219	.	-	.	gene_id "RBM23"; transcript_id "TCONS_00000334"; exon_number "1";
chr14	Cufflinks	exon	55119037	55119055	.	-	.	gene_id "RBM23"; transcript_id "TCONS_00000263"; exon_number "1";
chr14	Cufflinks	exon	55120162	55120175	.	-	.	gene_id "RBM23"; transcript_id "TCONS_00000263"; exon_number "2";
chr14	Cufflinks	exon	55122687	55122715	.	-	.	gene_id "RBM23"; transcript_id "TCONS_00000335"; exon_number "1";
chr14	Cufflinks	exon	55124031	55124060	.	-	.	gene_id "RBM23"; transcript_id "TCONS_00000240"; exon_number "1";
chr15	Cufflinks	exon	59140237	59140262	.	+	.	gene_id "ZNF572"; transcript_id "TCONS_00000357"; exon_number "1";
chr15	Cufflinks	exon	59140880	59140898	.	+	.	gene_id "ZNF572"; transcript_id "TCONS_00000357"; exon_number "2";
chr15	Cufflinks	exon	59142649	59142656	.	+	.	gene_id "ZNF572"; transcript_id "TCONS_00000364"; exon_number "1";
chr15	Cufflinks	exon	59144085	59144117	.	+	.	gene_id "ZNF572"; transcript_id "TCONS_00000364"; exon_number "2";
chr15	Cufflinks	exon	59136774	59136799	.	-	.	gene_id "ZNF572"; transcript_id "TCONS_00000365"; exon_number "1";
chr15	Cufflinks	exon	59141487	59141495	.	-	.	gene_id "ZNF572"; transcript_id "TCONS_00000365"; exon_number "2";
chr16	Cufflinks	exon	3758664	3758686	.	+	.	gene_id "ZNF75A"; transcript_id "TCONS_00000369"; exon_number "1";
chr16	Cufflinks	exon	3771152	3771159	.	+	.	gene_id "ZNF75A"; transcript_id "TCONS_00000369"; exon_number "2";
chr16	Cufflinks	exon	21331858	21332349	.	+	.	gene_id "MAGEF1"; transcript_id "TCONS_00000429"; exon_number "1";
chr16	Cufflinks	exon	21331970	21333391	.	+	.	gene_id "MAGEF1"; transcript_id "TCONS_00000384"; exon_number "1";
chr16	Cufflinks	exon	21331971	21333288	.	+	.	gene_id "MAGEF1"; transcript_id "TCONS_00000470"; exon_number "1";
chr16	Cufflinks	exon	21335451	21335512	.	+	.	gene_id "MAGEF1"; transcript_id "TCONS_00000470"; exon_number "2";
chr16	Cufflinks	exon	21337238	21337263	.	+	.	gene_id "MAGEF1"; transcript_id "TCONS_00000470"; exon_number "3";
chr16	Cufflinks	exon	21332469	21332993	.	+	.	gene_id "MAGEF1"; transcript_id "TCONS_00000424"; exon_number "1";
chr16	Cufflinks	exon	21335453	21335485	.	+	.	gene_id "MAGEF1"; transcript_id "TCONS_00000424"; exon_number "2";
chr16	Cufflinks	exon	48631370	48631393	.	+	.	gene_id "GUCA1C"; transcript_id "TCONS_00000385"; exon_number "1";
chr16	Cufflinks	exon	48640867	48640896	.	+	.	gene_id "GUCA1C"; transcript_id "TCONS_00000385"; exon_number "2";
chr16	Cufflinks	exon	48631394	48631421	.	+	.	gene_id "GUCA1C"; transcript_id "TCONS_00000430"; exon_number "1";
chr16	Cufflinks	exon	48640895	48640927	.	+	.	gene_id "GUCA1C"; transcript_id "TCONS_00000430"; exon_number "2";
chr16	Cufflinks	exon	48635740	48635770	.	+	.	gene_id "GUCA1C"; transcript_id "TCONS_00000394"; exon_number "1";
chr16	Cufflinks	exon	48640895	48640923	.	+	.	gene_id "GUCA1C"; transcript_id "TCONS_00000394"; exon_number "2";
chr16	Cufflinks	exon	48646762	48646795	.	+	.	gene_id "GUCA1C"; transcript_id "TCONS_00000423"; exon_number "1";
chr16	Cufflinks	exon	48650134	48650212	.	+	.	gene_id "GUCA1C"; transcript_id "TCONS_00000432"; exon_number "1";
chr16	Cufflinks	exon	48652380	48652451	.	+	.	gene_id "GUCA1C"; transcript_id "TCONS_00000433"; exon_number "1";
chr16	Cufflinks	exon	48652692	48652767	.	+	.	gene_id "GUCA1C"; transcript_id "TCONS_00000461"; exon_number "1";
chr16	Cufflinks	exon	48663339	48663406	.	+	.	gene_id "GUCA1C"; transcript_id "TCONS_00000461"; exon_number "2";
chr16	Cufflinks	exon	48667705	48667737	.	+	.	gene_id "GUCA1C"; transcript_id "TCONS_00000458"; exon_number "1";
chr16	Cufflinks	exon	48676150	48676166	.	+	.	gene_id "GUCA1C"; transcript_id "TCONS_00000395"; exon_number "1";
chr16	Cufflinks	exon	48694058	48694078	.	+	.	gene_id "GUCA1C"; transcript_id "TCONS_00000395"; exon_number "2";
chr16	Cufflinks	exon	3761740	3761765	.	-	.	gene_id "ZNF75A"; transcript_id "TCONS_00000443"; exon_number "1";
chr16	Cufflinks	exon	3762454	3762866	.	-	.	gene_id "ZNF75A"; transcript_id "TCONS_00000443"; exon_number "2";
chr16	Cufflinks	exon	3761837	3762866	.	-	.	gene_id "ZNF75A"; transcript_id "TCONS_00000444"; exon_number "1";
chr16	Cufflinks	exon	3762675	3763042	.	-	.	gene_id "ZNF75A"; transcript_id "TCONS_00000379"; exon_number "1";
chr16	Cufflinks	exon	3762925	3763049	.	-	.	gene_id "ZNF75A"; transcript_id "TCONS_00000468"; exon_number "1";
chr16	Cufflinks	exon	3775389	3775426	.	-	.	gene_id "ZNF75A"; transcript_id "TCONS_00000468"; exon_number "2";
chr16	Cufflinks	exon	3763031	3763043	.	-	.	gene_id "ZNF75A"; transcript_id "TCONS_00000421"; exon_number "1";
chr16	Cufflinks	exon	3775389	3775427	.	-	.	gene_id "ZNF75A"; transcript_id "TCONS_00000421"; exon_number "2";
chr16	Cufflinks	exon	3772256	3772659	.	-	.	gene_id "ZNF75A"; transcript_id "TCONS_00000448"; exon_number "1";
chr16	Cufflinks	exon	3772373	3772383	.	-	.	gene_id "ZNF75A"; transcript_id "TCONS_00000409"; exon_number "1";
chr16	Cufflinks	exon	3775389	3775413	.	-	.	gene_id "ZNF75A"; transcript_id "TCONS_00000409"; exon_number "2";
chr16	Cufflinks	exon	3773558	3773569	.	-	.	gene_id "ZNF75A"; transcript_id "TCONS_00000467"; exon_number "1";
chr16	Cufflinks	exon	3775389	3775473	.	-	.	gene_id "ZNF75A"; transcript_id "TCONS_00000467"; exon_number "2";
chr16	Cufflinks	exon	3774507	3774700	.	-	.	gene_id "ZNF75A"; transcript_id "TCONS_00000451"; exon_number "1";
chr16	Cufflinks	exon	3775389	3775937	.	-	.	gene_id "ZNF75A"; transcript_id "TCONS_00000451"; exon_number "2";
chr16	Cufflinks	exon	3774657	3774676	.	-	.	gene_id "ZNF75A"; transcript_id "TCONS_00000422"; exon_number "1";
chr16	Cufflinks	exon	3775389	3775427	.	-	.	gene_id "ZNF75A"; transcript_id "TCONS_00000422"; exon_number "2";
chr16	Cufflinks	exon	3775546	3775568	.	-	.	gene_id "ZNF75A"; transcript_id "TCONS_00000420"; exon_number "1";
chr16	Cufflinks	exon	3776024	3776093	.	-	.	gene_id "ZNF75A"; transcript_id "TCONS_00000420"; exon_number "2";
chr16	Cufflinks	exon	3763297	3763490	.	-	.	gene_id "ZNF75A"; transcript_id "TCONS_00000445"; exon_number "1";
chr16	Cufflinks	exon	3763424	3763581	.	-	.	gene_id "ZNF75A"; transcript_id "TCONS_00000380"; exon_number "1";
chr16	Cufflinks	exon	3763592	3764003	.	-	.	gene_id "ZNF75A"; transcript_id "TCONS_00000381"; exon_number "1";
chr16	Cufflinks	exon	3763866	3764220	.	-	.	gene_id "ZNF75A"; transcript_id "TCONS_00000390"; exon_number "1";
chr16	Cufflinks	exon	3770947	3771158	.	-	.	gene_id "ZNF75A"; transcript_id "TCONS_00000446"; exon_number "1";
chr16	Cufflinks	exon	3771866	3772039	.	-	.	gene_id "ZNF75A"; transcript_id "TCONS_00000447"; exon_number "1";
chr16	Cufflinks	exon	3772938	3773203	.	-	.	gene_id "ZNF75A"; transcript_id "TCONS_00000449"; exon_number "1";
chr16	Cufflinks	exon	3773658	3773925	.	-	.	gene_id "ZNF75A"; transcript_id "TCONS_00000450"; exon_number "1";
chr16	Cufflinks	exon	3776358	3776830	.	-	.	gene_id "ZNF75A"; transcript_id "TCONS_00000452"; exon_number "1";
chr16	Cufflinks	exon	48650121	48650152	.	-	.	gene_id "GUCA1C"; transcript_id "TCONS_00000428"; exon_number "1";
chr16	Cufflinks	exon	48653510	48653542	.	-	.	gene_id "GUCA1C"; transcript_id "TCONS_00000428"; exon_number "2";
chr16	Cufflinks	exon	48655895	48655920	.	-	.	gene_id "GUCA1C"; transcript_id "TCONS_00000463"; exon_number "1";
chr16	Cufflinks	exon	48656044	48656057	.	-	.	gene_id "GUCA1C"; transcript_id "TCONS_00000463"; exon_number "2";
chr16	Cufflinks	exon	48656534	48656547	.	-	.	gene_id "GUCA1C"; transcript_id "TCONS_00000391"; exon_number "1";
chr16	Cufflinks	exon	48665820	48665870	.	-	.	gene_id "GUCA1C"; transcript_id "TCONS_00000391"; exon_number "2";
chr16	Cufflinks	exon	48656556	48656565	.	-	.	gene_id "GUCA1C"; transcript_id "TCONS_00000392"; exon_number "1";
chr16	Cufflinks	exon	48665820	48665870	.	-	.	gene_id "GUCA1C"; transcript_id "TCONS_00000392"; exon_number "2";
chr16	Cufflinks	exon	48657452	48657487	.	-	.	gene_id "GUCA1C"; transcript_id "TCONS_00000464"; exon_number "1";
chr16	Cufflinks	exon	48665820	48665875	.	-	.	gene_id "GUCA1C"; transcript_id "TCONS_00000464"; exon_number "2";
chr16	Cufflinks	exon	48661971	48662002	.	-	.	gene_id "GUCA1C"; transcript_id "TCONS_00000393"; exon_number "1";
chr16	Cufflinks	exon	48665820	48665870	.	-	.	gene_id "GUCA1C"; transcript_id "TCONS_00000393"; exon_number "2";
chr16	Cufflinks	exon	48663494	48663510	.	-	.	gene_id "GUCA1C"; transcript_id "TCONS_00000407"; exon_number "1";
chr16	Cufflinks	exon	48665820	48665872	.	-	.	gene_id "GUCA1C"; transcript_id "TCONS_00000407"; exon_number "2";
chr16	Cufflinks	exon	48666720	48666753	.	-	.	gene_id "GUCA1C"; transcript_id "TCONS_00000469"; exon_number "1";
chr17	Cufflinks	exon	57414119	57414668	.	+	.	gene_id "SH2D3A"; transcript_id "TCONS_00000498"; exon_number "1";
chr18	Cufflinks	exon	61337706	61337829	.	-	.	gene_id "TIGD6"; transcript_id "TCONS_00000571"; exon_number "1";
chr18	Cufflinks	exon	61343044	61343067	.	-	.	gene_id "TIGD6"; transcript_id "TCONS_00000516"; exon_number "1";
chr18	Cufflinks	exon	61343856	61343877	.	-	.	gene_id "TIGD6"; transcript_id "TCONS_00000516"; exon_number "2";
chr19	Cufflinks	exon	12097979	12097991	.	+	.	gene_id "OR4D9"; transcript_id "TCONS_00000580"; exon_number "1";
chr19	Cufflinks	exon	12101116	12101150	.	+	.	gene_id "OR4D9"; transcript_id "TCONS_00000580"; exon_number "2";
chr19	Cufflinks	exon	12101117	12101189	.	+	.	gene_id "OR4D9"; transcript_id "TCONS_00000577"; exon_number "1";
chr19	Cufflinks	exon	58690421	58690440	.	+	.	gene_id "PNLIPRP3"; transcript_id "TCONS_00000586"; exon_number "1";
chr19	Cufflinks	exon	58696174	58696216	.	+	.	gene_id "PNLIPRP3"; transcript_id "TCONS_00000586"; exon_number "2";
chr19	Cufflinks	exon	58696064	58696081	.	+	.	gene_id "PNLIPRP3"; transcript_id "TCONS_00000582"; exon_number "1";
chr19	Cufflinks	exon	58696174	58696214	.	+	.	gene_id "PNLIPRP3"; transcript_id "TCONS_00000582"; exon_number "2";
chr19	Cufflinks	exon	58703328	58703348	.	+	.	gene_id "PNLIPRP3"; transcript_id "TCONS_00000582"; exon_number "3";
chr19	Cufflinks	exon	58696066	58696216	.	+	.	gene_id "PNLIPRP3"; transcript_id "TCONS_00000590"; exon_number "1";
chr19	Cufflinks	exon	58696072	58696096	.	+	.	gene_id "PNLIPRP3"; transcript_id "TCONS_00000583"; exon_number "1";
chr19	Cufflinks	exon	58696174	58696216	.	+	.	gene_id "PNLIPRP3"; transcript_id "TCONS_00000583"; exon_number "2";
chr19	Cufflinks	exon	58696500	58696536	.	+	.	gene_id "PNLIPRP3"; transcript_id "TCONS_00000581"; exon_number "1";
chr19	Cufflinks	exon	11800014	11800113	.	-	.	gene_id "TCN1"; transcript_id "TCONS_00000584"; exon_number "1";
chr19	Cufflinks	exon	11802314	11802335	.	-	.	gene_id "TCN1"; transcript_id "TCONS_00000584"; exon_number "2";
chr2	Cufflinks	exon	24972245	24972538	.	+	.	gene_id "EXD3"; transcript_id "TCONS_00000734"; exon_number "1";
chr2	Cufflinks	exon	24972615	24972742	.	+	.	gene_id "EXD3"; transcript_id "TCONS_00000735"; exon_number "1";
chr2	Cufflinks	exon	24973690	24973945	.	+	.	gene_id "EXD3"; transcript_id "TCONS_00000736"; exon_number "1";
chr2	Cufflinks	exon	24975724	24976026	.	+	.	gene_id "EXD3"; transcript_id "TCONS_00000737"; exon_number "1";
chr2	Cufflinks	exon	24976526	24976773	.	+	.	gene_id "EXD3"; transcript_id "TCONS_00000738"; exon_number "1";
chr2	Cufflinks	exon	24977283	24977574	.	+	.	gene_id "EXD3"; transcript_id "TCONS_00000739"; exon_number "1";
chr2	Cufflinks	exon	24994362	24994593	.	+	.	gene_id "EXD3"; transcript_id "TCONS_00000740"; exon_number "1";
chr2	Cufflinks	exon	25000535	25000902	.	+	.	gene_id "EXD3"; transcript_id "TCONS_00000741"; exon_number "1";
chr2	Cufflinks	exon	25006484	25006582	.	+	.	gene_id "EXD3"; transcript_id "TCONS_00000709"; exon_number "1";
chr2	Cufflinks	exon	25006982	25007003	.	+	.	gene_id "EXD3"; transcript_id "TCONS_00000709"; exon_number "2";
chr2	Cufflinks	exon	25006557	25006582	.	+	.	gene_id "EXD3"; transcript_id "TCONS_00000603"; exon_number "1";
chr2	Cufflinks	exon	25007424	25007447	.	+	.	gene_id "EXD3"; transcript_id "TCONS_00000603"; exon_number "2";
chr2	Cufflinks	exon	25008687	25008711	.	+	.	gene_id "EXD3"; transcript_id "TCONS_00000760"; exon_number "1";
chr2	Cufflinks	exon	25010691	25010716	.	+	.	gene_id "EXD3"; transcript_id "TCONS_00000760"; exon_number "2";
chr2	Cufflinks	exon	25008687	25008711	.	+	.	gene_id "EXD3"; transcript_id "TCONS_00000761"; exon_number "1";
chr2	Cufflinks	exon	25012218	25012244	.	+	.	gene_id "EXD3"; transcript_id "TCONS_00000761"; exon_number "2";
chr2	Cufflinks	exon	25010354	25010400	.	+	.	gene_id "EXD3"; transcript_id "TCONS_00000719"; exon_number "1";
chr2	Cufflinks	exon	25012144	25012214	.	+	.	gene_id "EXD3"; transcript_id "TCONS_00000719"; exon_number "2";
chr2	Cufflinks	exon	25010357	25010400	.	+	.	gene_id "EXD3"; transcript_id "TCONS_00000693"; exon_number "1";
chr2	Cufflinks	exon	25010463	25010477	.	+	.	gene_id "EXD3"; transcript_id "TCONS_00000693"; exon_number "2";
chr2	Cufflinks	exon	25010357	25010400	.	+	.	gene_id "EXD3"; transcript_id "TCONS_00000611"; exon_number "1";
chr2	Cufflinks	exon	25012050	25012065	.	+	.	gene_id "EXD3"; transcript_id "TCONS_00000611"; exon_number "2";
chr2	Cufflinks	exon	25010357	25010400	.	+	.	gene_id "EXD3"; transcript_id "TCONS_00000612"; exon_number "1";
chr2	Cufflinks	exon	25012069	25012081	.	+	.	gene_id "EXD3"; transcript_id "TCONS_00000612"; exon_number "2";
chr2	Cufflinks	exon	25010357	25010414	.	+	.	gene_id "EXD3"; transcript_id "TCONS_00000742"; exon_number "1";
chr2	Cufflinks	exon	25012218	25012237	.	+	.	gene_id "EXD3"; transcript_id "TCONS_00000742"; exon_number "2";
chr2	Cufflinks	exon	25010357	25010400	.	+	.	gene_id "EXD3"; transcript_id "TCONS_00000720"; exon_number "1";
chr2	Cufflinks	exon	25012467	25012480	.	+	.	gene_id "EXD3"; transcript_id "TCONS_00000720"; exon_number "2";
chr2	Cufflinks	exon	25010357	25010400	.	+	.	gene_id "EXD3"; transcript_id "TCONS_00000630"; exon_number "1";
chr2	Cufflinks	exon	25013717	25013727	.	+	.	gene_id "EXD3"; transcript_id "TCONS_00000630"; exon_number "2";
chr2	Cufflinks	exon	25010357	25010400	.	+	.	gene_id "EXD3"; transcript_id "TCONS_00000671"; exon_number "1";
chr2	Cufflinks	exon	25019780	25019792	.	+	.	gene_id "EXD3"; transcript_id "TCONS_00000671"; exon_number "2";
chr2	Cufflinks	exon	25010359	25010400	.	+	.	gene_id "EXD3"; transcript_id "TCONS_00000710"; exon_number "1";
chr2	Cufflinks	exon	25012144	25012201	.	+	.	gene_id "EXD3"; transcript_id "TCONS_00000710"; exon_number "2";
chr2	Cufflinks	exon	25012412	25012424	.	+	.	gene_id "EXD3"; transcript_id "TCONS_00000710"; exon_number "3";
chr2	Cufflinks	exon	25010364	25010414	.	+	.	gene_id "EXD3"; transcript_id "TCONS_00000678"; exon_number "1";
chr2	Cufflinks	exon	25010691	25010716	.	+	.	gene_id "EXD3"; transcript_id "TCONS_00000678"; exon_number "2";
chr2	Cufflinks	exon	25012131	25012151	.	+	.	gene_id "EXD3"; transcript_id "TCONS_00000640"; exon_number "1";
chr2	Cufflinks	exon	25012323	25012347	.	+	.	gene_id "EXD3"; transcript_id "TCONS_00000640"; exon_number "2";
chr2	Cufflinks	exon	25008853	25009584	.	+	.	gene_id "EXD3"; transcript_id "TCONS_00000610"; exon_number "1";
chr2	Cufflinks	exon	25495357	25495370	.	+	.	gene_id "LCN15"; transcript_id "TCONS_00000763"; exon_number "1";
chr2	Cufflinks	exon	25503929	25503950	.	+	.	gene_id "LCN15"; transcript_id "TCONS_00000763"; exon_number "2";
chr2	Cufflinks	exon	167943607	167943664	.	+	.	gene_id "BCAS4"; transcript_id "TCONS_00000791"; exon_number "1";
chr2	Cufflinks	exon	167944660	167944750	.	+	.	gene_id "BCAS4"; transcript_id "TCONS_00000792"; exon_number "1";
chr2	Cufflinks	exon	167950313	167950320	.	+	.	gene_id "BCAS4"; transcript_id "TCONS_00000711"; exon_number "1";
chr2	Cufflinks	exon	167952406	167952430	.	+	.	gene_id "BCAS4"; transcript_id "TCONS_00000711"; exon_number "2";
chr2	Cufflinks	exon	167952869	167952991	.	+	.	gene_id "BCAS4"; transcript_id "TCONS_00000618"; exon_number "1";
chr2	Cufflinks	exon	167956754	167956789	.	+	.	gene_id "BCAS4"; transcript_id "TCONS_00000764"; exon_number "1";
chr2	Cufflinks	exon	167958709	167958727	.	+	.	gene_id "BCAS4"; transcript_id "TCONS_00000764"; exon_number "2";
chr2	Cufflinks	exon	167965471	167965488	.	+	.	gene_id "BCAS4"; transcript_id "TCONS_00000722"; exon_number "1";
chr2	Cufflinks	exon	167976282	167976349	.	+	.	gene_id "BCAS4"; transcript_id "TCONS_00000722"; exon_number "2";
chr2	Cufflinks	exon	167966038	167966260	.	+	.	gene_id "BCAS4"; transcript_id "TCONS_00000597"; exon_number "1";
chr2	Cufflinks	exon	167971487	167971521	.	+	.	gene_id "BCAS4"; transcript_id "TCONS_00000778"; exon_number "1";
chr2	Cufflinks	exon	167972570	167972584	.	+	.	gene_id "BCAS4"; transcript_id "TCONS_00000778"; exon_number "2";
chr2	Cufflinks	exon	167971487	167971521	.	+	.	gene_id "BCAS4"; transcript_id "TCONS_00000598"; exon_number "1";
chr2	Cufflinks	exon	167977053	167977109	.	+	.	gene_id "BCAS4"; transcript_id "TCONS_00000598"; exon_number "2";
chr2	Cufflinks	exon	167971528	167971546	.	+	.	gene_id "BCAS4"; transcript_id "TCONS_00000599"; exon_number "1";
chr2	Cufflinks	exon	167977167	167977328	.	+	.	gene_id "BCAS4"; transcript_id "TCONS_00000599"; exon_number "2";
chr2	Cufflinks	exon	167977296	167977433	.	+	.	gene_id "BCAS4"; transcript_id "TCONS_00000698"; exon_number "1";
chr2	Cufflinks	exon	167976783	167976811	.	+	.	gene_id "BCAS4"; transcript_id "TCONS_00000600"; exon_number "1";
chr2	Cufflinks	exon	167977920	167978041	.	+	.	gene_id "BCAS4"; transcript_id "TCONS_00000641"; exon_number "1";
chr2	Cufflinks	exon	167978136	167978240	.	+	.	gene_id "BCAS4"; transcript_id "TCONS_00000699"; exon_number "1";
chr2	Cufflinks	exon	167978279	167978370	.	+	.	gene_id "BCAS4"; transcript_id "TCONS_00000642"; exon_number "1";
chr2	Cufflinks	exon	167978346	167978547	.	+	.	gene_id "BCAS4"; transcript_id "TCONS_00000700"; exon_number "1";
chr2	Cufflinks	exon	167991419	167991504	.	+	.	gene_id "BCAS4"; transcript_id "TCONS_00000744"; exon_number "1";
chr2	Cufflinks	exon	167996061	167996214	.	+	.	gene_id "BCAS4"; transcript_id "TCONS_00000701"; exon_number "1";
chr2	Cufflinks	exon	167997556	167997632	.	+	.	gene_id "BCAS4"; transcript_id "TCONS_00000723"; exon_number "1";
chr2	Cufflinks	exon	167999474	167999501	.	+	.	gene_id "BCAS4"; transcript_id "TCONS_00000723"; exon_number "2";
chr2	Cufflinks	exon	167998213	167998428	.	+	.	gene_id "BCAS4"; transcript_id "TCONS_00000702"; exon_number "1";
chr2	Cufflinks	exon	167998424	167998570	.	+	.	gene_id "BCAS4"; transcript_id "TCONS_00000619"; exon_number "1";
chr2	Cufflinks	exon	24982078	24982132	.	-	.	gene_id "EXD3"; transcript_id "TCONS_00000601"; exon_number "1";
chr2	Cufflinks	exon	24998577	24998640	.	-	.	gene_id "EXD3"; transcript_id "TCONS_00000769"; exon_number "1";
chr2	Cufflinks	exon	25006506	25006531	.	-	.	gene_id "EXD3"; transcript_id "TCONS_00000769"; exon_number "2";
chr2	Cufflinks	exon	25007029	25007084	.	-	.	gene_id "EXD3"; transcript_id "TCONS_00000626"; exon_number "1";
chr2	Cufflinks	exon	25010244	25010269	.	-	.	gene_id "EXD3"; transcript_id "TCONS_00000783"; exon_number "1";
chr2	Cufflinks	exon	25010340	25010349	.	-	.	gene_id "EXD3"; transcript_id "TCONS_00000783"; exon_number "2";
chr2	Cufflinks	exon	25024850	25024875	.	-	.	gene_id "EXD3"; transcript_id "TCONS_00000652"; exon_number "1";
chr2	Cufflinks	exon	25030719	25030726	.	-	.	gene_id "EXD3"; transcript_id "TCONS_00000652"; exon_number "2";
chr2	Cufflinks	exon	25024907	25024972	.	-	.	gene_id "EXD3"; transcript_id "TCONS_00000770"; exon_number "1";
chr2	Cufflinks	exon	167943211	167943404	.	-	.	gene_id "BCAS4"; transcript_id "TCONS_00000653"; exon_number "1";
chr2	Cufflinks	exon	167943751	167944013	.	-	.	gene_id "BCAS4"; transcript_id "TCONS_00000654"; exon_number "1";
chr2	Cufflinks	exon	167944076	167944209	.	-	.	gene_id "BCAS4"; transcript_id "TCONS_00000655"; exon_number "1";
chr2	Cufflinks	exon	167944263	167944351	.	-	.	gene_id "BCAS4"; transcript_id "TCONS_00000656"; exon_number "1";
chr2	Cufflinks	exon	167944770	167944915	.	-	.	gene_id "BCAS4"; transcript_id "TCONS_00000657"; exon_number "1";
chr2	Cufflinks	exon	167944970	167945092	.	-	.	gene_id "BCAS4"; transcript_id "TCONS_00000658"; exon_number "1";
chr2	Cufflinks	exon	167945642	167945742	.	-	.	gene_id "BCAS4"; transcript_id "TCONS_00000659"; exon_number "1";
chr2	Cufflinks	exon	167945984	167946103	.	-	.	gene_id "BCAS4"; transcript_id "TCONS_00000660"; exon_number "1";
chr2	Cufflinks	exon	167946158	167946181	.	-	.	gene_id "BCAS4"; transcript_id "TCONS_00000801"; exon_number "1";
chr2	Cufflinks	exon	167959166	167959175	.	-	.	gene_id "BCAS4"; transcript_id "TCONS_00000801"; exon_number "2";
chr2	Cufflinks	exon	167946230	167946354	.	-	.	gene_id "BCAS4"; transcript_id "TCONS_00000661"; exon_number "1";
chr2	Cufflinks	exon	167946497	167946556	.	-	.	gene_id "BCAS4"; transcript_id "TCONS_00000662"; exon_number "1";
chr2	Cufflinks	exon	167946730	167946790	.	-	.	gene_id "BCAS4"; transcript_id "TCONS_00000663"; exon_number "1";
chr2	Cufflinks	exon	167946902	167947105	.	-	.	gene_id "BCAS4"; transcript_id "TCONS_00000664"; exon_number "1";
chr2	Cufflinks	exon	167947320	167947527	.	-	.	gene_id "BCAS4"; transcript_id "TCONS_00000665"; exon_number "1";
chr2	Cufflinks	exon	167947752	167948012	.	-	.	gene_id "BCAS4"; transcript_id "TCONS_00000666"; exon_number "1";
chr2	Cufflinks	exon	167951821	167951858	.	-	.	gene_id "BCAS4"; transcript_id "TCONS_00000784"; exon_number "1";
chr2	Cufflinks	exon	167956895	167957003	.	-	.	gene_id "BCAS4"; transcript_id "TCONS_00000784"; exon_number "2";
chr2	Cufflinks	exon	167952684	167952715	.	-	.	gene_id "BCAS4"; transcript_id "TCONS_00000638"; exon_number "1";
chr2	Cufflinks	exon	167957963	167957970	.	-	.	gene_id "BCAS4"; transcript_id "TCONS_00000638"; exon_number "2";
chr2	Cufflinks	exon	167952704	167952739	.	-	.	gene_id "BCAS4"; transcript_id "TCONS_00000627"; exon_number "1";
chr2	Cufflinks	exon	167959505	167959562	.	-	.	gene_id "BCAS4"; transcript_id "TCONS_00000627"; exon_number "2";
chr2	Cufflinks	exon	167963692	167963719	.	-	.	gene_id "BCAS4"; transcript_id "TCONS_00000627"; exon_number "3";
chr2	Cufflinks	exon	167958050	167958078	.	-	.	gene_id "BCAS4"; transcript_id "TCONS_00000755"; exon_number "1";
chr2	Cufflinks	exon	167959505	167959562	.	-	.	gene_id "BCAS4"; transcript_id "TCONS_00000755"; exon_number "2";
chr2	Cufflinks	exon	167963692	167963719	.	-	.	gene_id "BCAS4"; transcript_id "TCONS_00000755"; exon_number "3";
chr2	Cufflinks	exon	167958058	167958082	.	-	.	gene_id "BCAS4"; transcript_id "TCONS_00000803"; exon_number "1";
chr2	Cufflinks	exon	167971620	167971645	.	-	.	gene_id "BCAS4"; transcript_id "TCONS_00000803"; exon_number "2";
chr2	Cufflinks	exon	167969917	167969942	.	-	.	gene_id "BCAS4"; transcript_id "TCONS_00000667"; exon_number "1";
chr2	Cufflinks	exon	167971620	167971645	.	-	.	gene_id "BCAS4"; transcript_id "TCONS_00000667"; exon_number "2";
chr2	Cufflinks	exon	167952918	167952925	.	-	.	gene_id "BCAS4"; transcript_id "TCONS_00000628"; exon_number "1";
chr2	Cufflinks	exon	167965313	167965401	.	-	.	gene_id "BCAS4"; transcript_id "TCONS_00000628"; exon_number "2";
chr2	Cufflinks	exon	167968288	167968316	.	-	.	gene_id "BCAS4"; transcript_id "TCONS_00000628"; exon_number "3";
chr2	Cufflinks	exon	167965283	167965291	.	-	.	gene_id "BCAS4"; transcript_id "TCONS_00000639"; exon_number "1";
chr2	Cufflinks	exon	167965531	167965641	.	-	.	gene_id "BCAS4"; transcript_id "TCONS_00000639"; exon_number "2";
chr2	Cufflinks	exon	167965459	167965533	.	-	.	gene_id "BCAS4"; transcript_id "TCONS_00000771"; exon_number "1";
chr2	Cufflinks	exon	167969778	167969787	.	-	.	gene_id "BCAS4"; transcript_id "TCONS_00000771"; exon_number "2";
chr2	Cufflinks	exon	167965598	167965674	.	-	.	gene_id "BCAS4"; transcript_id "TCONS_00000756"; exon_number "1";
chr2	Cufflinks	exon	167968288	167968314	.	-	.	gene_id "BCAS4"; transcript_id "TCONS_00000756"; exon_number "2";
chr2	Cufflinks	exon	167968279	167968310	.	-	.	gene_id "BCAS4"; transcript_id "TCONS_00000728"; exon_number "1";
chr2	Cufflinks	exon	167975323	167975389	.	-	.	gene_id "BCAS4"; transcript_id "TCONS_00000728"; exon_number "2";
chr2	Cufflinks	exon	167956742	167956767	.	-	.	gene_id "BCAS4"; transcript_id "TCONS_00000677"; exon_number "1";
chr2	Cufflinks	exon	167975285	167975317	.	-	.	gene_id "BCAS4"; transcript_id "TCONS_00000677"; exon_number "2";
chr2	Cufflinks	exon	167975063	167975070	.	-	.	gene_id "BCAS4"; transcript_id "TCONS_00000668"; exon_number "1";
chr2	Cufflinks	exon	167975283	167975305	.	-	.	gene_id "BCAS4"; transcript_id "TCONS_00000668"; exon_number "2";
chr2	Cufflinks	exon	167961258	167961283	.	-	.	gene_id "BCAS4"; transcript_id "TCONS_00000718"; exon_number "1";
chr2	Cufflinks	exon	167964692	167964702	.	-	.	gene_id "BCAS4"; transcript_id "TCONS_00000718"; exon_number "2";
chr2	Cufflinks	exon	167966224	167966274	.	-	.	gene_id "BCAS4"; transcript_id "TCONS_00000811"; exon_number "1";
chr2	Cufflinks	exon	167972802	167972814	.	-	.	gene_id "BCAS4"; transcript_id "TCONS_00000785"; exon_number "1";
chr2	Cufflinks	exon	167977240	167977264	.	-	.	gene_id "BCAS4"; transcript_id "TCONS_00000785"; exon_number "2";
chr2	Cufflinks	exon	167975410	167975422	.	-	.	gene_id "BCAS4"; transcript_id "TCONS_00000786"; exon_number "1";
chr2	Cufflinks	exon	167977240	167977264	.	-	.	gene_id "BCAS4"; transcript_id "TCONS_00000786"; exon_number "2";
chr2	Cufflinks	exon	167977000	167977007	.	-	.	gene_id "BCAS4"; transcript_id "TCONS_00000773"; exon_number "1";
chr2	Cufflinks	exon	167982397	167982475	.	-	.	gene_id "BCAS4"; transcript_id "TCONS_00000773"; exon_number "2";
chr2	Cufflinks	exon	167998704	167998727	.	-	.	gene_id "BCAS4"; transcript_id "TCONS_00000773"; exon_number "3";
chr2	Cufflinks	exon	167982649	167982686	.	-	.	gene_id "BCAS4"; transcript_id "TCONS_00000812"; exon_number "1";
chr2	Cufflinks	exon	167986375	167986383	.	-	.	gene_id "BCAS4"; transcript_id "TCONS_00000812"; exon_number "2";
chr2	Cufflinks	exon	167982734	167982741	.	-	.	gene_id "BCAS4"; transcript_id "TCONS_00000629"; exon_number "1";
chr2	Cufflinks	exon	167982893	167982924	.	-	.	gene_id "BCAS4"; transcript_id "TCONS_00000629"; exon_number "2";
chr2	Cufflinks	exon	167982814	167982843	.	-	.	gene_id "BCAS4"; transcript_id "TCONS_00000787"; exon_number "1";
chr2	Cufflinks	exon	167983857	167983875	.	-	.	gene_id "BCAS4"; transcript_id "TCONS_00000787"; exon_number "2";
chr2	Cufflinks	exon	167982814	167982834	.	-	.	gene_id "BCAS4"; transcript_id "TCONS_00000788"; exon_number "1";
chr2	Cufflinks	exon	167983857	167983880	.	-	.	gene_id "BCAS4"; transcript_id "TCONS_00000788"; exon_number "2";
chr2	Cufflinks	exon	167987521	167987911	.	-	.	gene_id "BCAS4"; transcript_id "TCONS_00000692"; exon_number "1";
chr2	Cufflinks	exon	167988958	167988980	.	-	.	gene_id "BCAS4"; transcript_id "TCONS_00000729"; exon_number "1";
chr2	Cufflinks	exon	167996174	167996242	.	-	.	gene_id "BCAS4"; transcript_id "TCONS_00000729"; exon_number "2";
chr3	Cufflinks	exon	83625449	83625475	.	+	.	gene_id "RNF175"; transcript_id "TCONS_00000825"; exon_number "1";
chr3	Cufflinks	exon	83626771	83626798	.	+	.	gene_id "RNF175"; transcript_id "TCONS_00000825"; exon_number "2";
chr3	Cufflinks	exon	83634230	83634251	.	+	.	gene_id "RNF175"; transcript_id "TCONS_00000829"; exon_number "1";
chr3	Cufflinks	exon	83636557	83636581	.	+	.	gene_id "RNF175"; transcript_id "TCONS_00000829"; exon_number "2";
chr3	Cufflinks	exon	83623084	83623092	.	-	.	gene_id "RNF175"; transcript_id "TCONS_00000826"; exon_number "1";
chr3	Cufflinks	exon	83625402	83625434	.	-	.	gene_id "RNF175"; transcript_id "TCONS_00000826"; exon_number "2";
chr3	Cufflinks	exon	83625608	83625634	.	-	.	gene_id "RNF175"; transcript_id "TCONS_00000815"; exon_number "1";
chr3	Cufflinks	exon	83626930	83626983	.	-	.	gene_id "RNF175"; transcript_id "TCONS_00000815"; exon_number "2";
chr3	Cufflinks	exon	83634357	83634408	.	-	.	gene_id "RNF175"; transcript_id "TCONS_00000816"; exon_number "1";
chr3	Cufflinks	exon	83634366	83634413	.	-	.	gene_id "RNF175"; transcript_id "TCONS_00000820"; exon_number "1";
chr3	Cufflinks	exon	83639624	83639643	.	-	.	gene_id "RNF175"; transcript_id "TCONS_00000820"; exon_number "2";
chr3	Cufflinks	exon	83634366	83634407	.	-	.	gene_id "RNF175"; transcript_id "TCONS_00000821"; exon_number "1";
chr3	Cufflinks	exon	83639624	83639649	.	-	.	gene_id "RNF175"; transcript_id "TCONS_00000821"; exon_number "2";
chr4	Cufflinks	exon	132480978	132480987	.	-	.	gene_id "IFI6"; transcript_id "TCONS_00000835"; exon_number "1";
chr4	Cufflinks	exon	132499644	132499664	.	-	.	gene_id "IFI6"; transcript_id "TCONS_00000835"; exon_number "2";
chr5	Cufflinks	exon	46052569	46052787	.	+	.	gene_id "DCAF16"; transcript_id "TCONS_00000909"; exon_number "1";
chr5	Cufflinks	exon	46052620	46052843	.	+	.	gene_id "DCAF16"; transcript_id "TCONS_00000844"; exon_number "1";
chr5	Cufflinks	exon	46053892	46054019	.	+	.	gene_id "DCAF16"; transcript_id "TCONS_00000836"; exon_number "1";
chr5	Cufflinks	exon	46055184	46055192	.	+	.	gene_id "DCAF16"; transcript_id "TCONS_00000895"; exon_number "1";
chr5	Cufflinks	exon	46056546	46056640	.	+	.	gene_id "DCAF16"; transcript_id "TCONS_00000895"; exon_number "2";
chr5	Cufflinks	exon	46058447	46058454	.	+	.	gene_id "DCAF16"; transcript_id "TCONS_00000895"; exon_number "3";
chr5	Cufflinks	exon	46057985	46058017	.	+	.	gene_id "DCAF16"; transcript_id "TCONS_00000845"; exon_number "1";
chr5	Cufflinks	exon	46058006	46058014	.	+	.	gene_id "DCAF16"; transcript_id "TCONS_00000884"; exon_number "1";
chr5	Cufflinks	exon	46058829	46058854	.	+	.	gene_id "DCAF16"; transcript_id "TCONS_00000884"; exon_number "2";
chr5	Cufflinks	exon	100858725	100858968	.	+	.	gene_id "THAP9"; transcript_id "TCONS_00000911"; exon_number "1";
chr5	Cufflinks	exon	100859790	100859813	.	+	.	gene_id "THAP9"; transcript_id "TCONS_00000853"; exon_number "1";
chr5	Cufflinks	exon	100861954	100861978	.	+	.	gene_id "THAP9"; transcript_id "TCONS_00000853"; exon_number "2";
chr5	Cufflinks	exon	100865153	100865244	.	+	.	gene_id "THAP9"; transcript_id "TCONS_00000875"; exon_number "1";
chr5	Cufflinks	exon	46053878	46054015	.	-	.	gene_id "DCAF16"; transcript_id "TCONS_00000912"; exon_number "1";
chr5	Cufflinks	exon	46057963	46058069	.	-	.	gene_id "DCAF16"; transcript_id "TCONS_00000898"; exon_number "1";
chr5	Cufflinks	exon	46060505	46060516	.	-	.	gene_id "DCAF16"; transcript_id "TCONS_00000898"; exon_number "2";
chr5	Cufflinks	exon	100859043	100859402	.	-	.	gene_id "THAP9"; transcript_id "TCONS_00000913"; exon_number "1";
chr5	Cufflinks	exon	100860213	100860315	.	-	.	gene_id "THAP9"; transcript_id "TCONS_00000876"; exon_number "1";
chr6	Cufflinks	exon	72958936	72958950	.	+	.	gene_id "C2orf89"; transcript_id "TCONS_00000934"; exon_number "1";
chr6	Cufflinks	exon	72960758	72960778	.	+	.	gene_id "C2orf89"; transcript_id "TCONS_00000934"; exon_number "2";
chr6	Cufflinks	exon	72951198	72951380	.	-	.	gene_id "C2orf89"; transcript_id "TCONS_00000953"; exon_number "1";
chr6	Cufflinks	exon	72951452	72952233	.	-	.	gene_id "C2orf89"; transcript_id "TCONS_00000954"; exon_number "1";
chr6	Cufflinks	exon	72952471	72952772	.	-	.	gene_id "C2orf89"; transcript_id "TCONS_00000955"; exon_number "1";
chr6	Cufflinks	exon	72953649	72953821	.	-	.	gene_id "C2orf89"; transcript_id "TCONS_00000956"; exon_number "1";
chr6	Cufflinks	exon	72965061	72965151	.	-	.	gene_id "C2orf89"; transcript_id "TCONS_00000940"; exon_number "1";
chr6	Cufflinks	exon	72966699	72966706	.	-	.	gene_id "C2orf89"; transcript_id "TCONS_00000940"; exon_number "2";
chr7	Cufflinks	exon	5005688	5005875	.	+	.	gene_id "ZNF581"; transcript_id "TCONS_00000986"; exon_number "1";
chr7	Cufflinks	exon	25109759	25109791	.	+	.	gene_id "ZNF283"; transcript_id "TCONS_00001076"; exon_number "1";
chr7	Cufflinks	exon	25118006	25118038	.	+	.	gene_id "ZNF283"; transcript_id "TCONS_00001076"; exon_number "2";
chr7	Cufflinks	exon	118261083	118261195	.	+	.	gene_id "ZBED5"; transcript_id "TCONS_00001131"; exon_number "1";
chr7	Cufflinks	exon	118261141	118261543	.	+	.	gene_id "ZBED5"; transcript_id "TCONS_00001170"; exon_number "1";
chr7	Cufflinks	exon	118261321	118261634	.	+	.	gene_id "ZBED5"; transcript_id "TCONS_00000998"; exon_number "1";
chr7	Cufflinks	exon	118261385	118261722	.	+	.	gene_id "ZBED5"; transcript_id "TCONS_00001099"; exon_number "1";
chr7	Cufflinks	exon	118261762	118261951	.	+	.	gene_id "ZBED5"; transcript_id "TCONS_00001199"; exon_number "1";
chr7	Cufflinks	exon	118261803	118262047	.	+	.	gene_id "ZBED5"; transcript_id "TCONS_00001100"; exon_number "1";
chr7	Cufflinks	exon	118262030	118262223	.	+	.	gene_id "ZBED5"; transcript_id "TCONS_00001051"; exon_number "1";
chr7	Cufflinks	exon	118262155	118262310	.	+	.	gene_id "ZBED5"; transcript_id "TCONS_00001160"; exon_number "1";
chr7	Cufflinks	exon	118262195	118262398	.	+	.	gene_id "ZBED5"; transcript_id "TCONS_00001026"; exon_number "1";
chr7	Cufflinks	exon	118262295	118262672	.	+	.	gene_id "ZBED5"; transcript_id "TCONS_00001200"; exon_number "1";
chr7	Cufflinks	exon	118262763	118262928	.	+	.	gene_id "ZBED5"; transcript_id "TCONS_00001001"; exon_number "1";
chr7	Cufflinks	exon	118262813	118263219	.	+	.	gene_id "ZBED5"; transcript_id "TCONS_00001053"; exon_number "1";
chr7	Cufflinks	exon	118262993	118263253	.	+	.	gene_id "ZBED5"; transcript_id "TCONS_00001002"; exon_number "1";
chr7	Cufflinks	exon	118263584	118263625	.	+	.	gene_id "ZBED5"; transcript_id "TCONS_00001002"; exon_number "2";
chr7	Cufflinks	exon	118262993	118263253	.	+	.	gene_id "ZBED5"; transcript_id "TCONS_00001003"; exon_number "1";
chr7	Cufflinks	exon	118263853	118263888	.	+	.	gene_id "ZBED5"; transcript_id "TCONS_00001003"; exon_number "2";
chr7	Cufflinks	exon	118262993	118263253	.	+	.	gene_id "ZBED5"; transcript_id "TCONS_00001004"; exon_number "1";
chr7	Cufflinks	exon	118265187	118265311	.	+	.	gene_id "ZBED5"; transcript_id "TCONS_00001004"; exon_number "2";
chr7	Cufflinks	exon	118263010	118263253	.	+	.	gene_id "ZBED5"; transcript_id "TCONS_00001257"; exon_number "1";
chr7	Cufflinks	exon	118263519	118263529	.	+	.	gene_id "ZBED5"; transcript_id "TCONS_00001257"; exon_number "2";
chr7	Cufflinks	exon	118263010	118263253	.	+	.	gene_id "ZBED5"; transcript_id "TCONS_00001134"; exon_number "1";
chr7	Cufflinks	exon	118263550	118264035	.	+	.	gene_id "ZBED5"; transcript_id "TCONS_00001134"; exon_number "2";
chr7	Cufflinks	exon	118263099	118263253	.	+	.	gene_id "ZBED5"; transcript_id "TCONS_00001029"; exon_number "1";
chr7	Cufflinks	exon	118264313	118264535	.	+	.	gene_id "ZBED5"; transcript_id "TCONS_00001029"; exon_number "2";
chr7	Cufflinks	exon	118263108	118263253	.	+	.	gene_id "ZBED5"; transcript_id "TCONS_00001117"; exon_number "1";
chr7	Cufflinks	exon	118264127	118264142	.	+	.	gene_id "ZBED5"; transcript_id "TCONS_00001117"; exon_number "2";
chr7	Cufflinks	exon	118263108	118263253	.	+	.	gene_id "ZBED5"; transcript_id "TCONS_00001118"; exon_number "1";
chr7	Cufflinks	exon	118264243	118264256	.	+	.	gene_id "ZBED5"; transcript_id "TCONS_00001118"; exon_number "2";
chr7	Cufflinks	exon	118263108	118263253	.	+	.	gene_id "ZBED5"; transcript_id "TCONS_00001119"; exon_number "1";
chr7	Cufflinks	exon	118264624	118264681	.	+	.	gene_id "ZBED5"; transcript_id "TCONS_00001119"; exon_number "2";
chr7	Cufflinks	exon	118263108	118263253	.	+	.	gene_id "ZBED5"; transcript_id "TCONS_00001120"; exon_number "1";
chr7	Cufflinks	exon	118264969	118265096	.	+	.	gene_id "ZBED5"; transcript_id "TCONS_00001120"; exon_number "2";
chr7	Cufflinks	exon	118263131	118263253	.	+	.	gene_id "ZBED5"; transcript_id "TCONS_00001172"; exon_number "1";
chr7	Cufflinks	exon	118264507	118264559	.	+	.	gene_id "ZBED5"; transcript_id "TCONS_00001172"; exon_number "2";
chr7	Cufflinks	exon	118263131	118263253	.	+	.	gene_id "ZBED5"; transcript_id "TCONS_00001173"; exon_number "1";
chr7	Cufflinks	exon	118265213	118265292	.	+	.	gene_id "ZBED5"; transcript_id "TCONS_00001173"; exon_number "2";
chr7	Cufflinks	exon	118263133	118263253	.	+	.	gene_id "ZBED5"; transcript_id "TCONS_00001086"; exon_number "1";
chr7	Cufflinks	exon	118263587	118263632	.	+	.	gene_id "ZBED5"; transcript_id "TCONS_00001086"; exon_number "2";
chr7	Cufflinks	exon	118263133	118263253	.	+	.	gene_id "ZBED5"; transcript_id "TCONS_00001087"; exon_number "1";
chr7	Cufflinks	exon	118265425	118265561	.	+	.	gene_id "ZBED5"; transcript_id "TCONS_00001087"; exon_number "2";
chr7	Cufflinks	exon	118263147	118263253	.	+	.	gene_id "ZBED5"; transcript_id "TCONS_00001191"; exon_number "1";
chr7	Cufflinks	exon	118264492	118264506	.	+	.	gene_id "ZBED5"; transcript_id "TCONS_00001191"; exon_number "2";
chr7	Cufflinks	exon	118263184	118263253	.	+	.	gene_id "ZBED5"; transcript_id "TCONS_00001135"; exon_number "1";
chr7	Cufflinks	exon	118263817	118263970	.	+	.	gene_id "ZBED5"; transcript_id "TCONS_00001135"; exon_number "2";
chr7	Cufflinks	exon	118263184	118263253	.	+	.	gene_id "ZBED5"; transcript_id "TCONS_00001028"; exon_number "1";
chr7	Cufflinks	exon	118263668	118263970	.	+	.	gene_id "ZBED5"; transcript_id "TCONS_00001028"; exon_number "2";
chr7	Cufflinks	exon	118263184	118263253	.	+	.	gene_id "ZBED5"; transcript_id "TCONS_00001232"; exon_number "1";
chr7	Cufflinks	exon	118265559	118265624	.	+	.	gene_id "ZBED5"; transcript_id "TCONS_00001232"; exon_number "2";
chr7	Cufflinks	exon	118263186	118263253	.	+	.	gene_id "ZBED5"; transcript_id "TCONS_00001202"; exon_number "1";
chr7	Cufflinks	exon	118264483	118264651	.	+	.	gene_id "ZBED5"; transcript_id "TCONS_00001202"; exon_number "2";
chr7	Cufflinks	exon	118263190	118263253	.	+	.	gene_id "ZBED5"; transcript_id "TCONS_00001150"; exon_number "1";
chr7	Cufflinks	exon	118264284	118264298	.	+	.	gene_id "ZBED5"; transcript_id "TCONS_00001150"; exon_number "2";
chr7	Cufflinks	exon	118263190	118263253	.	+	.	gene_id "ZBED5"; transcript_id "TCONS_00001151"; exon_number "1";
chr7	Cufflinks	exon	118265204	118265292	.	+	.	gene_id "ZBED5"; transcript_id "TCONS_00001151"; exon_number "2";
chr7	Cufflinks	exon	118263191	118263253	.	+	.	gene_id "ZBED5"; transcript_id "TCONS_00000962"; exon_number "1";
chr7	Cufflinks	exon	118266017	118266063	.	+	.	gene_id "ZBED5"; transcript_id "TCONS_00000962"; exon_number "2";
chr7	Cufflinks	exon	118263191	118263253	.	+	.	gene_id "ZBED5"; transcript_id "TCONS_00000963"; exon_number "1";
chr7	Cufflinks	exon	118266074	118266152	.	+	.	gene_id "ZBED5"; transcript_id "TCONS_00000963"; exon_number "2";
chr7	Cufflinks	exon	118263191	118263253	.	+	.	gene_id "ZBED5"; transcript_id "TCONS_00000964"; exon_number "1";
chr7	Cufflinks	exon	118272152	118272166	.	+	.	gene_id "ZBED5"; transcript_id "TCONS_00000964"; exon_number "2";
chr7	Cufflinks	exon	118263231	118263253	.	+	.	gene_id "ZBED5"; transcript_id "TCONS_00001233"; exon_number "1";
chr7	Cufflinks	exon	118266032	118266175	.	+	.	gene_id "ZBED5"; transcript_id "TCONS_00001233"; exon_number "2";
chr7	Cufflinks	exon	118263515	118263956	.	+	.	gene_id "ZBED5"; transcript_id "TCONS_00001102"; exon_number "1";
chr7	Cufflinks	exon	118264154	118264560	.	+	.	gene_id "ZBED5"; transcript_id "TCONS_00001055"; exon_number "1";
chr7	Cufflinks	exon	118264648	118265493	.	+	.	gene_id "ZBED5"; transcript_id "TCONS_00001258"; exon_number "1";
chr7	Cufflinks	exon	118264656	118264664	.	+	.	gene_id "ZBED5"; transcript_id "TCONS_00001229"; exon_number "1";
chr7	Cufflinks	exon	118264820	118264851	.	+	.	gene_id "ZBED5"; transcript_id "TCONS_00001229"; exon_number "2";
chr7	Cufflinks	exon	118265552	118265669	.	+	.	gene_id "ZBED5"; transcript_id "TCONS_00001259"; exon_number "1";
chr7	Cufflinks	exon	118265995	118266230	.	+	.	gene_id "ZBED5"; transcript_id "TCONS_00001006"; exon_number "1";
chr7	Cufflinks	exon	47890177	47890190	.	-	.	gene_id "UQCRFS1"; transcript_id "TCONS_00001039"; exon_number "1";
chr7	Cufflinks	exon	47902118	47902142	.	-	.	gene_id "UQCRFS1"; transcript_id "TCONS_00001039"; exon_number "2";
chr7	Cufflinks	exon	47891425	47891440	.	-	.	gene_id "UQCRFS1"; transcript_id "TCONS_00001153"; exon_number "1";
chr7	Cufflinks	exon	47902118	47902154	.	-	.	gene_id "UQCRFS1"; transcript_id "TCONS_00001153"; exon_number "2";
chr7	Cufflinks	exon	147139257	147139554	.	-	.	gene_id "VENTX"; transcript_id "TCONS_00000981"; exon_number "1";
chr7	Cufflinks	exon	147139794	147139818	.	-	.	gene_id "VENTX"; transcript_id "TCONS_00001146"; exon_number "1";
chr7	Cufflinks	exon	147140758	147140845	.	-	.	gene_id "VENTX"; transcript_id "TCONS_00001146"; exon_number "2";
chr7	Cufflinks	exon	147139875	147140156	.	-	.	gene_id "VENTX"; transcript_id "TCONS_00000982"; exon_number "1";
chr9	Cufflinks	exon	20900278	20900295	.	+	.	gene_id "ICAM3"; transcript_id "TCONS_00001413"; exon_number "1";
chr9	Cufflinks	exon	20905997	20906029	.	+	.	gene_id "ICAM3"; transcript_id "TCONS_00001413"; exon_number "2";
chr9	Cufflinks	exon	20904435	20904471	.	+	.	gene_id "ICAM3"; transcript_id "TCONS_00001330"; exon_number "1";
chr9	Cufflinks	exon	122844283	122844293	.	+	.	gene_id "ZNF502"; transcript_id "TCONS_00001364"; exon_number "1";
chr9	Cufflinks	exon	122847266	122847335	.	+	.	gene_id "ZNF502"; transcript_id "TCONS_00001364"; exon_number "2";
chr9	Cufflinks	exon	122847067	122847278	.	+	.	gene_id "ZNF502"; transcript_id "TCONS_00001268"; exon_number "1";
chr9	Cufflinks	exon	20897507	20897538	.	-	.	gene_id "ICAM3"; transcript_id "TCONS_00001456"; exon_number "1";
chr9	Cufflinks	exon	20903392	20903399	.	-	.	gene_id "ICAM3"; transcript_id "TCONS_00001456"; exon_number "2";
chr9	Cufflinks	exon	20903364	20903643	.	-	.	gene_id "ICAM3"; transcript_id "TCONS_00001483"; exon_number "1";
chr9	Cufflinks	exon	20903428	20904078	.	-	.	gene_id "ICAM3"; transcript_id "TCONS_00001434"; exon_number "1";
chr9	Cufflinks	exon	20903953	20904132	.	-	.	gene_id "ICAM3"; transcript_id "TCONS_00001457"; exon_number "1";
chr9	Cufflinks	exon	20897774	20898972	.	-	.	gene_id "ICAM3"; transcript_id "TCONS_00001424"; exon_number "1";
chr9	Cufflinks	exon	20899053	20899307	.	-	.	gene_id "ICAM3"; transcript_id "TCONS_00001425"; exon_number "1";
chr9	Cufflinks	exon	20899188	20899398	.	-	.	gene_id "ICAM3"; transcript_id "TCONS_00001405"; exon_number "1";
chr9	Cufflinks	exon	20899358	20900029	.	-	.	gene_id "ICAM3"; transcript_id "TCONS_00001426"; exon_number "1";
chr9	Cufflinks	exon	20900252	20900334	.	-	.	gene_id "ICAM3"; transcript_id "TCONS_00001426"; exon_number "2";
chr9	Cufflinks	exon	20899777	20900040	.	-	.	gene_id "ICAM3"; transcript_id "TCONS_00001290"; exon_number "1";
chr9	Cufflinks	exon	20900116	20900134	.	-	.	gene_id "ICAM3"; transcript_id "TCONS_00001427"; exon_number "1";
chr9	Cufflinks	exon	20901366	20901882	.	-	.	gene_id "ICAM3"; transcript_id "TCONS_00001427"; exon_number "2";
chr9	Cufflinks	exon	20901084	20901239	.	-	.	gene_id "ICAM3"; transcript_id "TCONS_00001334"; exon_number "1";
chr9	Cufflinks	exon	20901195	20901256	.	-	.	gene_id "ICAM3"; transcript_id "TCONS_00001480"; exon_number "1";
chr9	Cufflinks	exon	20901226	20901882	.	-	.	gene_id "ICAM3"; transcript_id "TCONS_00001391"; exon_number "1";
chr9	Cufflinks	exon	20900620	20901037	.	-	.	gene_id "ICAM3"; transcript_id "TCONS_00001428"; exon_number "1";
chr9	Cufflinks	exon	20902029	20902236	.	-	.	gene_id "ICAM3"; transcript_id "TCONS_00001430"; exon_number "1";
chr9	Cufflinks	exon	20902189	20902253	.	-	.	gene_id "ICAM3"; transcript_id "TCONS_00001271"; exon_number "1";
chr9	Cufflinks	exon	20902292	20902687	.	-	.	gene_id "ICAM3"; transcript_id "TCONS_00001431"; exon_number "1";
chr9	Cufflinks	exon	20902744	20902876	.	-	.	gene_id "ICAM3"; transcript_id "TCONS_00001432"; exon_number "1";
chr9	Cufflinks	exon	20902958	20903173	.	-	.	gene_id "ICAM3"; transcript_id "TCONS_00001433"; exon_number "1";
chr9	Cufflinks	exon	20904439	20904983	.	-	.	gene_id "ICAM3"; transcript_id "TCONS_00001408"; exon_number "1";
chr9	Cufflinks	exon	20905111	20905418	.	-	.	gene_id "ICAM3"; transcript_id "TCONS_00001435"; exon_number "1";
chr9	Cufflinks	exon	122845964	122846049	.	-	.	gene_id "ZNF502"; transcript_id "TCONS_00001486"; exon_number "1";
chr9	Cufflinks	exon	122847184	122847296	.	-	.	gene_id "ZNF502"; transcript_id "TCONS_00001486"; exon_number "2";
chr9	Cufflinks	exon	122847478	122847558	.	-	.	gene_id "ZNF502"; transcript_id "TCONS_00001486"; exon_number "3";
chr9	Cufflinks	exon	122845964	122846049	.	-	.	gene_id "ZNF502"; transcript_id "TCONS_00001487"; exon_number "1";
chr9	Cufflinks	exon	122847920	122848098	.	-	.	gene_id "ZNF502"; transcript_id "TCONS_00001487"; exon_number "2";
chr9	Cufflinks	exon	122847007	122847296	.	-	.	gene_id "ZNF502"; transcript_id "TCONS_00001488"; exon_number "1";
chr9	Cufflinks	exon	122847478	122847558	.	-	.	gene_id "ZNF502"; transcript_id "TCONS_00001488"; exon_number "2";
chr9	Cufflinks	exon	122847234	122847305	.	-	.	gene_id "ZNF502"; transcript_id "TCONS_00001451"; exon_number "1";
chr9	Cufflinks	exon	122847243	122847296	.	-	.	gene_id "ZNF502"; transcript_id "TCONS_00001339"; exon_number "1";
chr9	Cufflinks	exon	122847473	122847485	.	-	.	gene_id "ZNF502"; transcript_id "TCONS_00001339"; exon_number "2";
chr9	Cufflinks	exon	122848187	122848394	.	-	.	gene_id "ZNF502"; transcript_id "TCONS_00001489"; exon_number "1";
chrX	Cufflinks	exon	20345822	20345847	.	+	.	gene_id "ZNF157"; transcript_id "TCONS_00001490"; exon_number "1";
chrX	Cufflinks	exon	20364972	20365037	.	+	.	gene_id "ZNF157"; transcript_id "TCONS_00001490"; exon_number "2";
chrX	Cufflinks	exon	20357049	20357154	.	+	.	gene_id "ZNF157"; transcript_id "TCONS_00001497"; exon_number "1";
chrX	Cufflinks	exon	20358548	20358556	.	-	.	gene_id "ZNF157"; transcript_id "TCONS_00001502"; exon_number "1";
chrX	Cufflinks	exon	20365311	20365335	.	-	.	gene_id "ZNF157"; transcript_id "TCONS_00001502"; exon_number "2";
