# Supplementary material for: Evidence for conserved post-transcriptional roles of unitary pseudogenes and for frequent bifunctionality of mRNAs
Source: Genome Biol. 2012 Nov 15;13(11):R102. doi: 10.1186/gb-2012-13-11-r102 (PMC3580494; doi:10.1186/gb-2012-13-11-r102)
Supplement: Additional file 7 — Expression level and tissue specificity of transcribed unitary pseudogenes. [file gb-2012-13-11-r102-S7.XLSX]

## Sheet: Supplementary_Table_S4
	Brain	Cerebellum	Heart	Kidney	Liver	Testis	maxTS	median expression (FPKM)
BCAS4	0.754121	0.429741	0.53941	0.581458	0.599964	0.350683	0.231654	0.560434
DBF4B	0.535473	0.47288	0.484262	0.0382576	0.0529193	0.034509	0.330886	0.2629
DCAF16	0.708289	0.372316	0.0797962	0.287242	0.765621	1.13143	0.338276	0.540303
EXD3	0.692517	0.543875	0.554059	1.17606	0.765954	0.998938	0.248565	0.729235
HMGN4	0.851966	0.676486	0.657869	0.476825	0.574335	0.853189	0.20857	0.667178
ICAM3	0.637063	0.488737	0.346733	0.366729	0.59991	0.649714	0.210339	0.544324
IFI6	0	0	0.790044	0	0	0	1	0.790044
LCNL1	0.3341	0.346121	0.313997	0.148849	0	0	0.3028	0.324048
MAGEF1	2.0445	1.64452	1.15844	0.166576	0.256374	0.732514	0.340584	0.945476
RNF175	0.620448	1.18773	0.1072	0	0	0	0.620103	0.620448
SH2D3A	0.296158	0.0792254	0.284595	0.276431	0.417461	0.465197	0.255734	0.290376
THAP9	0.387258	0.57566	0.3608	0.350703	0.523307	0.526772	0.21129	0.455283
TIGD6	0.294158	0.812619	0.721873	0.30547	0.321701	0.647544	0.261851	0.484622
ZBED5	0.606185	0.525937	0.827524	0.60437	0.708832	1.03312	0.239927	0.657509
ZNF502	0.484703	0.374908	0.486692	0.0779425	0	0	0.341719	0.429805
ZNF581	0.575443	0.647671	0.59277	0.105291	0.163886	0	0.310624	0.575443
ZNF75A	0.242599	0.86122	0.838833	0.466625	0	0.939115	0.280467	0.838833
