# Supplementary material for: Evidence for conserved post-transcriptional roles of unitary pseudogenes and for frequent bifunctionality of mRNAs
Source: Genome Biol. 2012 Nov 15;13(11):R102. doi: 10.1186/gb-2012-13-11-r102 (PMC3580494; doi:10.1186/gb-2012-13-11-r102)
Supplement: Additional file 9 — Custom oligonucleotide sequences. [file gb-2012-13-11-r102-S9.XLSX]

## Sheet: Sheet1
RT-PCR primers
	forward	reverse
ENSP00000352956	TGCCATGGTTCCTTGTCAAG	GGTTCGCTTTGTTCCTTCAG
pbcas4	CAAGCTGTACAGGACGAAG	GTGACTAACATGGCAGGGTC
ENSP00000387075	GGTCATCAGACAAGACCTAC	GGAGCAACATCTGACAGTTG
ENSP00000358232	CTTGCTCCTGACTGTAGGTC	CTGATTGCCTCAGAGCTTTG
ENSP00000261047	GGCCAATCAACAAGATCAAG	GAACAGCGGTCATAATGAAG
qPCR primers
	forward	reverse
pbcas4	AGCCCCTTGACTGTTAGCAT	CAAGGGAGCAAGAGAACCAA
GADPH	tgtgtccgtcgtggatctga	cctgcttcaccaccttcttga
RACE primers
5' outer	CTGCACCCTGGCATGCTAACAGTCAAG
5' inner	GTGAGATCTCATGGCTGCTTTGCACAG
3'outer	CTTGACTGTTAGCATGCCAGGGTGCAG
3'inner	CTGTGCAAAGCAGCCATGAGATCTCAC
siRNA oligos
	forward	reverse
sh-pbcas4	GATCCCTGTTGTGACATGATTCAAGAGACCATGTCACAACAGGGATCCTTTTTC	TCGAGAAAAAGGATCCCTGTTGTGACATGGTCTCTTGAATCATGTCACAACAGGGATC
sh-scramble control	AGATACTCGATCCCGCGCTTCAAGAGAACGCGGGATCGAGTATCTCTTTTTC	TCGAGAAAAAGAGATACTCGATCCCGCGTTCTCTTGAAGCGCGGGATCGAGTATCT
