# Supplementary material for: Evidence for conserved post-transcriptional roles of unitary pseudogenes and for frequent bifunctionality of mRNAs
Source: Genome Biol. 2012 Nov 15;13(11):R102. doi: 10.1186/gb-2012-13-11-r102 (PMC3580494; doi:10.1186/gb-2012-13-11-r102)
Supplement: Additional file 10 — Selected protein-coding candidates for validation of miR-185 binding in mouse and humans. [file gb-2012-13-11-r102-S10.XLSX]

## Sheet: Sheet1
		total MREs	miR-665	miR-185/882	total	percentage	fold-change		total MREs	miR-665	miR-185/882	total	percentage
Tapbp	ENSMUSG00000024308	62	1	2	3	0.0483871	0.599068	ENSG00000231925	424	6	4	10	2.35849
Pnpla3	ENSMUSG00000041653	164	3	3	6	0.0365854	0.635278	ENSG00000100344	217	1	1	2	0.921659
Shisa7	ENSMUSG00000053550	215	1	2	3	0.0139535	0.638015	ENSG00000187902	777	4	5	9	1.1583
Bcl2	ENSMUSG00000057329	263	1	2	3	0.0114068	0.666087	ENSG00000171791	814	3	2	5	0.614251
Il17rd	ENSMUSG00000040717	275	2	1	3	0.0109091	0.674532	ENSG00000144730	1017	1	3	4	0.393314
